# Supplementary material for: 9α-Hy­droxy-12-{[4-(4-meth­oxy­phen­yl)piperazin-1-yl]meth­yl}-4,8-dimethyl-3,14-dioxatricyclo­[9.3.0.02,4]tetra­dec-7-en-13-one
Source: Acta Crystallogr Sect E Struct Rep Online. 2012 Feb 4;68(Pt 3):o589–90. doi: 10.1107/S1600536812003662 (PMC3297315; doi:10.1107/S1600536812003662)
Supplement: Supplementary file 1 [file e-68-0o589-sup1.cif]

##############################################################################
#                                                                            #
# This CIF contains the data in a paper accepted for publication in          #
# Acta Crystallographica Section E. It conforms to the requirements of       #
# Notes for Authors for Acta Crystallographica Section E, and has been       #
# peer reviewed under the auspices of the IUCr Commission on Journals.       #
#                                                                            #
# Full details of the Crystallographic Information File format               #
# are given in the paper "The Crystallographic Information File (CIF):       #
# a New Standard Archive File for Crystallography" by S. R. Hall, F. H.      #
# Allen and I. D. Brown [Acta Cryst. (1991), A47, 655-685].                  #
#                                                                            #
# The current version of the core CIF dictionary is obtainable from          #
# ftp://ftp.iucr.org/pub/cif_core.dic.                                       #
#                                                                            #
# Software is freely available for graphical display of the structure(s)     #
# in this CIF. For information consult the CIF software page                 #
# http://www.iucr.org/resources/cif/software.                                #
#                                                                            #
# This file may be used for bona fide research purposes within the           #
# scientific community so long as proper attribution is given to the journal # 
# article from which it was obtained.                                        #
#                                                                            #
##############################################################################
data_I
_audit_creation_method     SHELXL97
_chemical_name_systematic
;
9\a-Hydroxy-12-{[4-(4-methoxyphenyl)piperazin-1-yl]methyl}-4,8-dimethyl-
3,14-dioxatricyclo[9.3.0.0^2,4^]tetradec-7-en-13-one
;
_chemical_name_common     ?
_chemical_formula_moiety     'C26 H36 N2 O5'
_chemical_formula_sum     'C26 H36 N2 O5'
_chemical_formula_iupac     'C26 H36 N2 O5'
_chemical_formula_weight     456.57
_chemical_melting_point     ?
_symmetry_cell_setting     orthorhombic
_symmetry_space_group_name_H-M     'P 21 21 21'
_symmetry_space_group_name_Hall     'P 2ac 2ab'
loop_
    _symmetry_equiv_pos_as_xyz
    'x, y, z'
    '-x+1/2, -y, z+1/2'
    '-x, y+1/2, -z+1/2'
    'x+1/2, -y+1/2, -z'
_cell_length_a     6.7066(7)
_cell_length_b     11.9033(11)
_cell_length_c     30.322(4)
_cell_angle_alpha     90.00
_cell_angle_beta     90.00
_cell_angle_gamma     90.00
_cell_volume     2420.6(4)
_cell_formula_units_Z     4
_cell_measurement_reflns_used     14543
_cell_measurement_theta_min     3.1
_cell_measurement_theta_max     26.4
_cell_measurement_temperature     180(2)
_exptl_crystal_description     platelet
_exptl_crystal_colour     colourless
_exptl_crystal_size_max     0.326
_exptl_crystal_size_mid     0.169
_exptl_crystal_size_min     0.035
_exptl_crystal_density_diffrn     1.253
_exptl_crystal_density_meas     ?
_exptl_crystal_density_method     'not measured'
_exptl_crystal_F_000     984
_exptl_absorpt_coefficient_mu     0.086
_exptl_absorpt_correction_type     multi-scan
_exptl_absorpt_process_details     '(CrysAlis PRO; Agilent, 2010)'
_exptl_absorpt_correction_T_min     0.73207
_exptl_absorpt_correction_T_max     1.00000
_exptl_special_details
;
Empirical absorption correction using spherical harmonics, implemented in
SCALE3 ABSPACK scaling algorithm. CrysAlisPro (Agilent Technologies)
;
_diffrn_ambient_temperature     180(2)
_diffrn_radiation_type     MoK\a
_diffrn_radiation_wavelength     0.71073
_diffrn_radiation_source     'fine-focus sealed tube'
_diffrn_radiation_monochromator     graphite
_diffrn_measurement_device_type     'Agilent Xcalibur Sapphire1 (long nozzle)'
_diffrn_measurement_method     \w
_diffrn_detector_area_resol_mean     8.2632
_diffrn_reflns_number     14543
_diffrn_reflns_av_R_equivalents     0.0554
_diffrn_reflns_av_sigmaI/netI     0.0712
_diffrn_reflns_theta_min     3.11
_diffrn_reflns_theta_max     26.37
_diffrn_reflns_theta_full     26.37
loop_
    _diffrn_measured_fraction_theta_max
    0.998
_diffrn_measured_fraction_theta_full     0.998
_diffrn_reflns_limit_h_min     -8
_diffrn_reflns_limit_h_max     8
_diffrn_reflns_limit_k_min     -14
_diffrn_reflns_limit_k_max     14
_diffrn_reflns_limit_l_min     -37
_diffrn_reflns_limit_l_max     37
_diffrn_standards_number     ?
_diffrn_standards_interval_count     ?
_diffrn_standards_interval_time     ?
_diffrn_standards_decay_%     ?
_refine_special_details
;
Refinement of <i>F</i>^2^ against ALL reflections. The weighted <i>R</i>-factor
<i>wR</i> and goodness of fit <i>S</i> are based on <i>F</i>^2^, conventional
<i>R</i>-factors <i>R</i> are based on <i>F</i>, with <i>F</i> set to zero for
negative <i>F</i>^2^. The threshold expression of <i>F</i>^2^ >
2\s(<i>F</i>^2^) is used only for calculating <i>R</i>-factors(gt) <i>etc</i>.
and is not relevant to the choice of reflections for refinement.
<i>R</i>-factors based on <i>F</i>^2^ are statistically about twice as large
as those based on <i>F</i>, and <i>R</i>-factors based on ALL data will be
even larger.
;
_reflns_number_total     4925
_reflns_number_gt     3663
_reflns_threshold_expression     I>2\s(I)
_refine_ls_structure_factor_coef     Fsqd
_refine_ls_matrix_type     full
_refine_ls_R_factor_all     0.0821
_refine_ls_R_factor_gt     0.0548
_refine_ls_wR_factor_gt     0.1160
_refine_ls_wR_factor_ref     0.1302
_refine_ls_goodness_of_fit_ref     1.036
_refine_ls_restrained_S_all     1.036
_refine_ls_number_reflns     4925
_refine_ls_number_parameters     303
_refine_ls_number_restraints     0
_refine_ls_hydrogen_treatment     constr
_refine_ls_weighting_scheme     calc
_refine_ls_weighting_details
       'calc w = 1/[\s^2^(Fo^2^)+(0.0567P)^2^+0.0000P] where P=(Fo^2^+2Fc^2^)/3'
_atom_sites_solution_hydrogens     geom
_atom_sites_solution_primary     direct
_atom_sites_solution_secondary     difmap
_refine_ls_shift/su_max     0.001
_refine_ls_shift/su_mean     0.000
_refine_diff_density_max     0.252
_refine_diff_density_min     -0.225
_refine_ls_extinction_method     'SHELXL97 (Sheldrick, 2008)'
_refine_ls_extinction_coef     0.0073(12)
_refine_ls_extinction_expression
                                  'Fc^*^=kFc[1+0.001xFc^2^\l^3^/sin(2\q)]^-1/4^'
loop_
    _atom_type_symbol
    _atom_type_description
    _atom_type_scat_dispersion_real
    _atom_type_scat_dispersion_imag
    _atom_type_scat_source
    'C' 'C' 0.0033 0.0000
                         'International Tables Vol C Tables 4.2.6.8 and 6.1.1.4'
    'H' 'H' 0.0000 0.0000
                         'International Tables Vol C Tables 4.2.6.8 and 6.1.1.4'
    'N' 'N' 0.0061 0.0000
                         'International Tables Vol C Tables 4.2.6.8 and 6.1.1.4'
    'O' 'O' 0.0106 0.0000
                         'International Tables Vol C Tables 4.2.6.8 and 6.1.1.4'
_computing_data_collection     'CrysAlis PRO (Agilent, 2010)'
_computing_cell_refinement     'CrysAlis PRO (Agilent, 2010)'
_computing_data_reduction     'CrysAlis PRO (Agilent, 2010)'
_computing_structure_solution     'SHELXS97 (Sheldrick, 2008)'
_computing_structure_refinement     'SHELXL97 (Sheldrick, 2008)'
_computing_molecular_graphics
;
ORTEP-3 for Windows (Farrugia, 1997)and PLATON (Spek, 2009)
;
_computing_publication_material     'WinGX (Farrugia, 1999)'
loop_
    _atom_site_type_symbol
    _atom_site_label
    _atom_site_fract_x
    _atom_site_fract_y
    _atom_site_fract_z
    _atom_site_U_iso_or_equiv
    _atom_site_adp_type
    _atom_site_calc_flag
    _atom_site_refinement_flags
    _atom_site_occupancy
    _atom_site_symmetry_multiplicity
    _atom_site_disorder_assembly
    _atom_site_disorder_group
    C C1 0.4429(4) 0.9320(2) 0.06430(8) 0.0236(6) Uani d . 1 1 . .
    H H1 0.5156 0.9747 0.0877 0.028 Uiso calc R 1 1 . .
    C C2 0.3207(4) 1.0088(2) 0.03673(9) 0.0276(6) Uani d . 1 1 . .
    H H2 0.2198 0.9692 0.0181 0.033 Uiso calc R 1 1 . .
    C C4 0.2646(4) 1.1235(2) 0.04810(10) 0.0328(7) Uani d . 1 1 . .
    C C5 0.0642(5) 1.1608(2) 0.03175(11) 0.0440(8) Uani d . 1 1 . .
    H H5A 0.0334 1.1215 0.0038 0.053 Uiso calc R 1 1 . .
    H H5B 0.0681 1.2425 0.0256 0.053 Uiso calc R 1 1 . .
    C C6 -0.1006(5) 1.1365(3) 0.06533(12) 0.0500(9) Uani d . 1 1 . .
    H H6A -0.0928 1.1917 0.0897 0.060 Uiso calc R 1 1 . .
    H H6B -0.2323 1.1447 0.0510 0.060 Uiso calc R 1 1 . .
    C C7 -0.0803(4) 1.0198(2) 0.08363(11) 0.0377(7) Uani d . 1 1 . .
    H H7 -0.1012 0.9598 0.0635 0.045 Uiso calc R 1 1 . .
    C C8 -0.0368(5) 0.9912(3) 0.12466(10) 0.0396(8) Uani d . 1 1 . .
    C C9 0.0201(4) 0.8728(3) 0.13688(10) 0.0382(7) Uani d . 1 1 . .
    H H9 -0.0145 0.8614 0.1686 0.046 Uiso calc R 1 1 . .
    C C10 0.2457(4) 0.8572(2) 0.13205(9) 0.0306(6) Uani d . 1 1 . .
    H H10A 0.2871 0.7920 0.1502 0.037 Uiso calc R 1 1 . .
    H H10B 0.3133 0.9245 0.1440 0.037 Uiso calc R 1 1 . .
    C C11 0.3171(4) 0.8384(2) 0.08456(8) 0.0227(6) Uani d . 1 1 . .
    H H11 0.1959 0.8291 0.0657 0.027 Uiso calc R 1 1 . .
    C C12 0.4457(4) 0.7345(2) 0.07835(8) 0.0243(6) Uani d . 1 1 . .
    H H12 0.5218 0.7194 0.1061 0.029 Uiso calc R 1 1 . .
    C C13 0.5872(4) 0.7650(2) 0.04265(9) 0.0266(6) Uani d . 1 1 . .
    C C15 0.3307(4) 0.6301(2) 0.06537(9) 0.0288(6) Uani d . 1 1 . .
    H H15A 0.2635 0.6437 0.0368 0.035 Uiso calc R 1 1 . .
    H H15B 0.4256 0.5673 0.0612 0.035 Uiso calc R 1 1 . .
    C C16 0.2748(4) 0.5460(2) 0.13653(9) 0.0309(7) Uani d . 1 1 . .
    H H16A 0.3659 0.6011 0.1504 0.037 Uiso calc R 1 1 . .
    H H16B 0.3552 0.4806 0.1271 0.037 Uiso calc R 1 1 . .
    C C17 0.1246(4) 0.5089(3) 0.16934(9) 0.0358(7) Uani d . 1 1 . .
    H H17A 0.1933 0.4746 0.1949 0.043 Uiso calc R 1 1 . .
    H H17B 0.0488 0.5749 0.1800 0.043 Uiso calc R 1 1 . .
    C C18 -0.1058(4) 0.4730(2) 0.11077(9) 0.0327(7) Uani d . 1 1 . .
    H H18A -0.1952 0.5357 0.1190 0.039 Uiso calc R 1 1 . .
    H H18B -0.1878 0.4138 0.0967 0.039 Uiso calc R 1 1 . .
    C C19 0.0472(4) 0.5141(2) 0.07857(9) 0.0328(7) Uani d . 1 1 . .
    H H19A 0.1264 0.4495 0.0678 0.039 Uiso calc R 1 1 . .
    H H19B -0.0213 0.5480 0.0529 0.039 Uiso calc R 1 1 . .
    C C20 -0.1351(4) 0.3686(2) 0.18020(9) 0.0271(6) Uani d . 1 1 . .
    C C21 -0.0596(5) 0.3360(2) 0.22117(9) 0.0383(7) Uani d . 1 1 . .
    H H21 0.0699 0.3598 0.2297 0.046 Uiso calc R 1 1 . .
    C C22 -0.1693(5) 0.2703(3) 0.24923(10) 0.0429(8) Uani d . 1 1 . .
    H H22 -0.1147 0.2493 0.2769 0.051 Uiso calc R 1 1 . .
    C C23 -0.3549(5) 0.2348(3) 0.23802(10) 0.0413(8) Uani d . 1 1 . .
    C C24 -0.4336(5) 0.2676(3) 0.19821(11) 0.0467(8) Uani d . 1 1 . .
    H H24 -0.5644 0.2447 0.1902 0.056 Uiso calc R 1 1 . .
    C C25 -0.3234(4) 0.3338(3) 0.16971(10) 0.0387(7) Uani d . 1 1 . .
    H H25 -0.3798 0.3555 0.1423 0.046 Uiso calc R 1 1 . .
    C C26 0.3438(5) 1.1828(3) 0.08780(12) 0.0526(10) Uani d . 1 1 . .
    H H26A 0.4715 1.1494 0.0964 0.079 Uiso calc R 1 1 . .
    H H26B 0.2485 1.1756 0.1121 0.079 Uiso calc R 1 1 . .
    H H26C 0.3634 1.2625 0.0809 0.079 Uiso calc R 1 1 . .
    C C27 -0.0231(7) 1.0695(3) 0.16314(13) 0.0744(13) Uani d . 1 1 . .
    H H27A -0.0360 1.1472 0.1528 0.112 Uiso calc R 1 1 . .
    H H27B 0.1062 1.0598 0.1777 0.112 Uiso calc R 1 1 . .
    H H27C -0.1304 1.0527 0.1841 0.112 Uiso calc R 1 1 . .
    C C28 -0.6231(7) 0.1128(6) 0.2554(2) 0.134(3) Uani d . 1 1 . .
    H H28A -0.7310 0.1678 0.2527 0.201 Uiso calc R 1 1 . .
    H H28B -0.6591 0.0564 0.2776 0.201 Uiso calc R 1 1 . .
    H H28C -0.6019 0.0758 0.2269 0.201 Uiso calc R 1 1 . .
    N N1 0.1814(3) 0.59719(17) 0.09797(7) 0.0254(5) Uani d . 1 1 . .
    N N2 -0.0123(3) 0.42794(18) 0.15021(7) 0.0286(5) Uani d . 1 1 . .
    O O3 0.4135(3) 1.10270(15) 0.01501(7) 0.0388(5) Uani d . 1 1 . .
    O O4 -0.0873(3) 0.79295(17) 0.11206(8) 0.0440(6) Uani d . 1 1 . .
    H H4 -0.0112 0.7400 0.1049 0.066 Uiso calc R 1 1 . .
    O O5 -0.4482(4) 0.1672(2) 0.26829(8) 0.0655(8) Uani d . 1 1 . .
    O O12 0.6957(3) 0.70592(16) 0.02200(7) 0.0392(5) Uani d . 1 1 . .
    O O14 0.5817(3) 0.87658(14) 0.03489(6) 0.0277(4) Uani d . 1 1 . .
loop_
    _atom_site_aniso_label
    _atom_site_aniso_U_11
    _atom_site_aniso_U_22
    _atom_site_aniso_U_33
    _atom_site_aniso_U_12
    _atom_site_aniso_U_13
    _atom_site_aniso_U_23
    C1 0.0273(14) 0.0170(13) 0.0264(13) 0.0045(11) 0.0020(12) -0.0043(11)
    C2 0.0301(14) 0.0167(12) 0.0360(15) -0.0029(12) -0.0034(13) 0.0024(13)
    C4 0.0362(15) 0.0138(13) 0.0484(18) 0.0002(12) -0.0031(14) -0.0001(13)
    C5 0.0467(18) 0.0231(15) 0.062(2) 0.0085(14) -0.0062(17) 0.0091(15)
    C6 0.0412(18) 0.0364(18) 0.072(2) 0.0170(16) -0.0093(18) 0.0051(18)
    C7 0.0255(14) 0.0313(16) 0.056(2) 0.0021(14) -0.0035(15) -0.0011(15)
    C8 0.0371(17) 0.0342(17) 0.0476(19) 0.0160(15) 0.0053(15) -0.0058(15)
    C9 0.0415(17) 0.0354(16) 0.0377(16) 0.0084(14) 0.0085(15) -0.0036(15)
    C10 0.0373(15) 0.0254(15) 0.0292(15) 0.0072(13) 0.0056(13) 0.0000(13)
    C11 0.0273(13) 0.0154(12) 0.0254(13) 0.0033(11) -0.0001(11) -0.0005(11)
    C12 0.0321(14) 0.0164(13) 0.0243(13) 0.0055(11) 0.0037(12) -0.0002(11)
    C13 0.0318(14) 0.0178(13) 0.0301(15) 0.0059(12) 0.0005(13) -0.0005(12)
    C15 0.0411(15) 0.0178(13) 0.0275(14) 0.0053(13) 0.0049(13) 0.0000(12)
    C16 0.0339(16) 0.0270(15) 0.0319(15) -0.0020(12) -0.0040(13) 0.0092(13)
    C17 0.0423(17) 0.0355(16) 0.0294(15) -0.0113(14) -0.0069(14) 0.0075(13)
    C18 0.0419(17) 0.0257(14) 0.0304(15) -0.0056(13) -0.0096(14) 0.0057(12)
    C19 0.0479(17) 0.0237(14) 0.0269(14) -0.0051(14) -0.0052(14) 0.0025(12)
    C20 0.0375(15) 0.0154(12) 0.0283(14) 0.0028(11) -0.0006(12) -0.0014(11)
    C21 0.0473(18) 0.0352(17) 0.0325(15) -0.0144(15) -0.0045(15) 0.0053(14)
    C22 0.059(2) 0.0404(18) 0.0295(15) -0.0120(17) -0.0055(16) 0.0058(15)
    C23 0.0438(18) 0.0407(18) 0.0395(18) -0.0049(15) 0.0043(15) 0.0094(15)
    C24 0.0338(16) 0.048(2) 0.058(2) -0.0046(16) -0.0044(16) 0.0198(17)
    C25 0.0367(16) 0.0369(17) 0.0425(17) 0.0059(15) -0.0034(14) 0.0138(15)
    C26 0.056(2) 0.0249(16) 0.077(3) 0.0041(16) -0.0127(19) -0.0184(17)
    C27 0.103(3) 0.056(2) 0.064(2) 0.039(2) -0.001(2) -0.022(2)
    C28 0.076(3) 0.183(6) 0.143(5) -0.071(4) -0.035(3) 0.119(5)
    N1 0.0358(13) 0.0180(11) 0.0223(11) -0.0021(10) -0.0044(10) 0.0038(9)
    N2 0.0372(13) 0.0231(11) 0.0255(12) -0.0044(10) -0.0039(11) 0.0039(10)
    O3 0.0443(11) 0.0162(9) 0.0558(13) -0.0018(9) 0.0035(11) 0.0104(9)
    O4 0.0342(12) 0.0337(12) 0.0640(14) -0.0016(10) 0.0071(11) 0.0012(11)
    O5 0.0575(15) 0.0798(19) 0.0593(15) -0.0293(15) -0.0015(13) 0.0339(15)
    O12 0.0498(13) 0.0286(10) 0.0390(12) 0.0102(10) 0.0163(10) -0.0017(9)
    O14 0.0314(10) 0.0177(9) 0.0341(10) 0.0027(8) 0.0081(9) 0.0003(8)
_geom_special_details
;
All s.u.'s (except the s.u. in the dihedral angle between two l.s. planes) are
estimated using the full covariance matrix. The cell s.u.'s are taken into
account individually in the estimation of s.u.'s in distances, angles and
torsion angles; correlations between s.u.'s in cell parameters are only used
when they are defined by crystal symmetry. An approximate (isotropic)
treatment of cell s.u.'s is used for estimating s.u.'s involving l.s. planes.
;
loop_
    _geom_bond_atom_site_label_1
    _geom_bond_atom_site_label_2
    _geom_bond_site_symmetry_2
    _geom_bond_distance
    _geom_bond_publ_flag
    C1 O14 . 1.448(3) ?
    C1 C2 . 1.485(4) ?
    C1 C11 . 1.526(3) ?
    C1 H1 . 1.0000 ?
    C2 O3 . 1.439(3) ?
    C2 C4 . 1.457(4) ?
    C2 H2 . 1.0000 ?
    C4 O3 . 1.437(4) ?
    C4 C26 . 1.494(4) ?
    C4 C5 . 1.500(4) ?
    C5 C6 . 1.530(4) ?
    C5 H5A . 0.9900 ?
    C5 H5B . 0.9900 ?
    C6 C7 . 1.502(4) ?
    C6 H6A . 0.9900 ?
    C6 H6B . 0.9900 ?
    C7 C8 . 1.323(4) ?
    C7 H7 . 0.9500 ?
    C8 C27 . 1.496(5) ?
    C8 C9 . 1.507(4) ?
    C9 O4 . 1.410(4) ?
    C9 C10 . 1.532(4) ?
    C9 H9 . 1.0000 ?
    C10 C11 . 1.534(4) ?
    C10 H10A . 0.9900 ?
    C10 H10B . 0.9900 ?
    C11 C12 . 1.520(3) ?
    C11 H11 . 1.0000 ?
    C12 C13 . 1.484(4) ?
    C12 C15 . 1.515(4) ?
    C12 H12 . 1.0000 ?
    C13 O12 . 1.190(3) ?
    C13 O14 . 1.350(3) ?
    C15 N1 . 1.460(3) ?
    C15 H15A . 0.9900 ?
    C15 H15B . 0.9900 ?
    C16 N1 . 1.460(3) ?
    C16 C17 . 1.483(4) ?
    C16 H16A . 0.9900 ?
    C16 H16B . 0.9900 ?
    C17 N2 . 1.452(3) ?
    C17 H17A . 0.9900 ?
    C17 H17B . 0.9900 ?
    C18 N2 . 1.453(3) ?
    C18 C19 . 1.499(4) ?
    C18 H18A . 0.9900 ?
    C18 H18B . 0.9900 ?
    C19 N1 . 1.460(3) ?
    C19 H19A . 0.9900 ?
    C19 H19B . 0.9900 ?
    C20 C25 . 1.367(4) ?
    C20 C21 . 1.396(4) ?
    C20 N2 . 1.416(3) ?
    C21 C22 . 1.370(4) ?
    C21 H21 . 0.9500 ?
    C22 C23 . 1.358(4) ?
    C22 H22 . 0.9500 ?
    C23 O5 . 1.371(4) ?
    C23 C24 . 1.374(4) ?
    C24 C25 . 1.384(4) ?
    C24 H24 . 0.9500 ?
    C25 H25 . 0.9500 ?
    C26 H26A . 0.9800 ?
    C26 H26B . 0.9800 ?
    C26 H26C . 0.9800 ?
    C27 H27A . 0.9800 ?
    C27 H27B . 0.9800 ?
    C27 H27C . 0.9800 ?
    C28 O5 . 1.396(5) ?
    C28 H28A . 0.9800 ?
    C28 H28B . 0.9800 ?
    C28 H28C . 0.9800 ?
    O4 H4 . 0.8400 ?
loop_
    _geom_angle_atom_site_label_1
    _geom_angle_atom_site_label_2
    _geom_angle_atom_site_label_3
    _geom_angle_site_symmetry_1
    _geom_angle_site_symmetry_3
    _geom_angle
    _geom_angle_publ_flag
    O14 C1 C2 . . 106.8(2) ?
    O14 C1 C11 . . 105.74(18) ?
    C2 C1 C11 . . 111.8(2) ?
    O14 C1 H1 . . 110.8 ?
    C2 C1 H1 . . 110.8 ?
    C11 C1 H1 . . 110.8 ?
    O3 C2 C4 . . 59.49(17) ?
    O3 C2 C1 . . 119.8(2) ?
    C4 C2 C1 . . 125.9(2) ?
    O3 C2 H2 . . 113.6 ?
    C4 C2 H2 . . 113.6 ?
    C1 C2 H2 . . 113.6 ?
    O3 C4 C2 . . 59.63(17) ?
    O3 C4 C26 . . 113.4(3) ?
    C2 C4 C26 . . 122.8(3) ?
    O3 C4 C5 . . 116.3(2) ?
    C2 C4 C5 . . 115.5(3) ?
    C26 C4 C5 . . 116.4(3) ?
    C4 C5 C6 . . 111.8(3) ?
    C4 C5 H5A . . 109.3 ?
    C6 C5 H5A . . 109.3 ?
    C4 C5 H5B . . 109.3 ?
    C6 C5 H5B . . 109.3 ?
    H5A C5 H5B . . 107.9 ?
    C7 C6 C5 . . 110.8(3) ?
    C7 C6 H6A . . 109.5 ?
    C5 C6 H6A . . 109.5 ?
    C7 C6 H6B . . 109.5 ?
    C5 C6 H6B . . 109.5 ?
    H6A C6 H6B . . 108.1 ?
    C8 C7 C6 . . 127.2(3) ?
    C8 C7 H7 . . 116.4 ?
    C6 C7 H7 . . 116.4 ?
    C7 C8 C27 . . 126.0(3) ?
    C7 C8 C9 . . 121.9(3) ?
    C27 C8 C9 . . 112.0(3) ?
    O4 C9 C8 . . 111.7(3) ?
    O4 C9 C10 . . 111.8(2) ?
    C8 C9 C10 . . 109.9(3) ?
    O4 C9 H9 . . 107.7 ?
    C8 C9 H9 . . 107.7 ?
    C10 C9 H9 . . 107.7 ?
    C9 C10 C11 . . 114.6(2) ?
    C9 C10 H10A . . 108.6 ?
    C11 C10 H10A . . 108.6 ?
    C9 C10 H10B . . 108.6 ?
    C11 C10 H10B . . 108.6 ?
    H10A C10 H10B . . 107.6 ?
    C12 C11 C1 . . 103.3(2) ?
    C12 C11 C10 . . 114.3(2) ?
    C1 C11 C10 . . 116.4(2) ?
    C12 C11 H11 . . 107.5 ?
    C1 C11 H11 . . 107.5 ?
    C10 C11 H11 . . 107.5 ?
    C13 C12 C15 . . 109.7(2) ?
    C13 C12 C11 . . 104.7(2) ?
    C15 C12 C11 . . 114.2(2) ?
    C13 C12 H12 . . 109.4 ?
    C15 C12 H12 . . 109.4 ?
    C11 C12 H12 . . 109.4 ?
    O12 C13 O14 . . 120.4(2) ?
    O12 C13 C12 . . 129.1(2) ?
    O14 C13 C12 . . 110.5(2) ?
    N1 C15 C12 . . 113.2(2) ?
    N1 C15 H15A . . 108.9 ?
    C12 C15 H15A . . 108.9 ?
    N1 C15 H15B . . 108.9 ?
    C12 C15 H15B . . 108.9 ?
    H15A C15 H15B . . 107.8 ?
    N1 C16 C17 . . 111.7(2) ?
    N1 C16 H16A . . 109.3 ?
    C17 C16 H16A . . 109.3 ?
    N1 C16 H16B . . 109.3 ?
    C17 C16 H16B . . 109.3 ?
    H16A C16 H16B . . 107.9 ?
    N2 C17 C16 . . 111.0(2) ?
    N2 C17 H17A . . 109.4 ?
    C16 C17 H17A . . 109.4 ?
    N2 C17 H17B . . 109.4 ?
    C16 C17 H17B . . 109.4 ?
    H17A C17 H17B . . 108.0 ?
    N2 C18 C19 . . 111.2(2) ?
    N2 C18 H18A . . 109.4 ?
    C19 C18 H18A . . 109.4 ?
    N2 C18 H18B . . 109.4 ?
    C19 C18 H18B . . 109.4 ?
    H18A C18 H18B . . 108.0 ?
    N1 C19 C18 . . 112.4(2) ?
    N1 C19 H19A . . 109.1 ?
    C18 C19 H19A . . 109.1 ?
    N1 C19 H19B . . 109.1 ?
    C18 C19 H19B . . 109.1 ?
    H19A C19 H19B . . 107.9 ?
    C25 C20 C21 . . 117.2(3) ?
    C25 C20 N2 . . 122.6(2) ?
    C21 C20 N2 . . 119.9(2) ?
    C22 C21 C20 . . 121.1(3) ?
    C22 C21 H21 . . 119.5 ?
    C20 C21 H21 . . 119.5 ?
    C23 C22 C21 . . 121.0(3) ?
    C23 C22 H22 . . 119.5 ?
    C21 C22 H22 . . 119.5 ?
    C22 C23 O5 . . 115.7(3) ?
    C22 C23 C24 . . 118.9(3) ?
    O5 C23 C24 . . 125.4(3) ?
    C23 C24 C25 . . 120.3(3) ?
    C23 C24 H24 . . 119.8 ?
    C25 C24 H24 . . 119.8 ?
    C20 C25 C24 . . 121.4(3) ?
    C20 C25 H25 . . 119.3 ?
    C24 C25 H25 . . 119.3 ?
    C4 C26 H26A . . 109.5 ?
    C4 C26 H26B . . 109.5 ?
    H26A C26 H26B . . 109.5 ?
    C4 C26 H26C . . 109.5 ?
    H26A C26 H26C . . 109.5 ?
    H26B C26 H26C . . 109.5 ?
    C8 C27 H27A . . 109.5 ?
    C8 C27 H27B . . 109.5 ?
    H27A C27 H27B . . 109.5 ?
    C8 C27 H27C . . 109.5 ?
    H27A C27 H27C . . 109.5 ?
    H27B C27 H27C . . 109.5 ?
    O5 C28 H28A . . 109.5 ?
    O5 C28 H28B . . 109.5 ?
    H28A C28 H28B . . 109.5 ?
    O5 C28 H28C . . 109.5 ?
    H28A C28 H28C . . 109.5 ?
    H28B C28 H28C . . 109.5 ?
    C16 N1 C15 . . 111.1(2) ?
    C16 N1 C19 . . 107.7(2) ?
    C15 N1 C19 . . 109.4(2) ?
    C20 N2 C17 . . 116.3(2) ?
    C20 N2 C18 . . 117.5(2) ?
    C17 N2 C18 . . 110.9(2) ?
    C4 O3 C2 . . 60.88(17) ?
    C9 O4 H4 . . 109.5 ?
    C23 O5 C28 . . 117.9(3) ?
    C13 O14 C1 . . 111.0(2) ?
loop_
    _geom_hbond_atom_site_label_D
    _geom_hbond_atom_site_label_H
    _geom_hbond_atom_site_label_A
    _geom_hbond_site_symmetry_A
    _geom_hbond_distance_DH
    _geom_hbond_distance_HA
    _geom_hbond_distance_DA
    _geom_hbond_angle_DHA
    _geom_hbond_publ_flag
    O4 H4 N1 1_555 0.84 2.14 2.977(4) 170 yes
    C2 H2 O12 4_465 1.00 2.42 3.225(4) 137 yes
    C5 H5B O3 4_475 0.99 2.45 3.310(4) 145 yes
    C7 H7 O14 1_455 0.95 2.50 3.198(4) 130 yes
    C15 H15A O12 4_465 0.99 2.57 3.413(4) 143 yes
    C15 H15A O14 4_465 0.99 2.50 3.469(4) 165 yes
_iucr_refine_instructions_details
;
TITL P81
CELL  0.71073   6.7066  11.9033  30.3222   90.000   90.000   90.000
ZERR     4.00   0.0007   0.0011   0.0036    0.000    0.000    0.000
LATT  -1
SYMM  1/2 - X, - Y, 1/2 + Z
SYMM  - X, 1/2 + Y, 1/2 - Z
SYMM  1/2 + X, 1/2 - Y, - Z
SFAC  C    H    N    O
UNIT  104  144  8    20
MERG   2
SHEL 40 0.8
FMAP   2
PLAN   20
ACTA    52.80
BOND   $H
L.S.   4
TEMP   -93.00
WGHT    0.056700
EXTI    0.007345
FVAR       2.13447
C1    1    0.442867    0.931959    0.064301    11.00000    0.02728    0.01697 =
         0.02642   -0.00429    0.00201    0.00449
AFIX  13
H1    2    0.515575    0.974689    0.087703    11.00000   -1.20000
AFIX   0
C2    1    0.320739    1.008797    0.036732    11.00000    0.03013    0.01667 =
         0.03602    0.00238   -0.00339   -0.00288
AFIX  13
H2    2    0.219797    0.969160    0.018103    11.00000   -1.20000
AFIX   0
C4    1    0.264628    1.123462    0.048097    11.00000    0.03617    0.01385 =
         0.04836   -0.00014   -0.00310    0.00023
C5    1    0.064210    1.160815    0.031752    11.00000    0.04675    0.02306 =
         0.06230    0.00914   -0.00621    0.00850
AFIX  23
H5A   2    0.033410    1.121519    0.003795    11.00000   -1.20000
H5B   2    0.068069    1.242465    0.025598    11.00000   -1.20000
AFIX   0
C6    1   -0.100558    1.136518    0.065335    11.00000    0.04124    0.03641 =
         0.07246    0.00506   -0.00928    0.01700
AFIX  23
H6A   2   -0.092847    1.191710    0.089700    11.00000   -1.20000
H6B   2   -0.232337    1.144651    0.050973    11.00000   -1.20000
AFIX   0
C7    1   -0.080349    1.019820    0.083627    11.00000    0.02550    0.03127 =
         0.05633   -0.00112   -0.00353    0.00212
AFIX  43
H7    2   -0.101181    0.959845    0.063477    11.00000   -1.20000
AFIX   0
C8    1   -0.036785    0.991241    0.124659    11.00000    0.03705    0.03422 =
         0.04761   -0.00585    0.00534    0.01605
C9    1    0.020064    0.872782    0.136877    11.00000    0.04147    0.03536 =
         0.03774   -0.00359    0.00847    0.00843
AFIX  13
H9    2   -0.014497    0.861431    0.168647    11.00000   -1.20000
AFIX   0
C10   1    0.245689    0.857156    0.132052    11.00000    0.03725    0.02542 =
         0.02920    0.00001    0.00557    0.00723
AFIX  23
H10A  2    0.287100    0.792000    0.150160    11.00000   -1.20000
H10B  2    0.313328    0.924480    0.144039    11.00000   -1.20000
AFIX   0
C11   1    0.317058    0.838430    0.084558    11.00000    0.02727    0.01545 =
         0.02540   -0.00052   -0.00015    0.00333
AFIX  13
H11   2    0.195911    0.829096    0.065684    11.00000   -1.20000
AFIX   0
C12   1    0.445746    0.734479    0.078349    11.00000    0.03205    0.01641 =
         0.02431   -0.00018    0.00373    0.00548
AFIX  13
H12   2    0.521814    0.719414    0.106090    11.00000   -1.20000
AFIX   0
C13   1    0.587167    0.764967    0.042645    11.00000    0.03180    0.01778 =
         0.03013   -0.00047    0.00052    0.00589
C15   1    0.330657    0.630100    0.065372    11.00000    0.04106    0.01783 =
         0.02751    0.00002    0.00490    0.00527
AFIX  23
H15A  2    0.263514    0.643741    0.036793    11.00000   -1.20000
H15B  2    0.425607    0.567305    0.061214    11.00000   -1.20000
AFIX   0
C16   1    0.274807    0.546043    0.136530    11.00000    0.03388    0.02702 =
         0.03192    0.00916   -0.00402   -0.00201
AFIX  23
H16A  2    0.365865    0.601082    0.150442    11.00000   -1.20000
H16B  2    0.355240    0.480597    0.127073    11.00000   -1.20000
AFIX   0
C17   1    0.124642    0.508950    0.169341    11.00000    0.04234    0.03553 =
         0.02945    0.00749   -0.00687   -0.01128
AFIX  23
H17A  2    0.193276    0.474613    0.194912    11.00000   -1.20000
H17B  2    0.048823    0.574900    0.180042    11.00000   -1.20000
AFIX   0
C18   1   -0.105847    0.472957    0.110771    11.00000    0.04193    0.02573 =
         0.03044    0.00574   -0.00960   -0.00562
AFIX  23
H18A  2   -0.195244    0.535725    0.119010    11.00000   -1.20000
H18B  2   -0.187819    0.413799    0.096702    11.00000   -1.20000
AFIX   0
C19   1    0.047197    0.514147    0.078571    11.00000    0.04789    0.02368 =
         0.02690    0.00247   -0.00516   -0.00506
AFIX  23
H19A  2    0.126435    0.449524    0.067835    11.00000   -1.20000
H19B  2   -0.021337    0.547982    0.052885    11.00000   -1.20000
AFIX   0
C20   1   -0.135065    0.368603    0.180203    11.00000    0.03753    0.01538 =
         0.02826   -0.00142   -0.00060    0.00275
C21   1   -0.059612    0.336041    0.221168    11.00000    0.04731    0.03519 =
         0.03253    0.00530   -0.00445   -0.01439
AFIX  43
H21   2    0.069935    0.359846    0.229728    11.00000   -1.20000
AFIX   0
C22   1   -0.169318    0.270320    0.249229    11.00000    0.05882    0.04042 =
         0.02948    0.00577   -0.00548   -0.01198
AFIX  43
H22   2   -0.114741    0.249313    0.276939    11.00000   -1.20000
AFIX   0
C23   1   -0.354881    0.234774    0.238016    11.00000    0.04384    0.04070 =
         0.03950    0.00944    0.00430   -0.00494
C24   1   -0.433637    0.267578    0.198212    11.00000    0.03382    0.04838 =
         0.05791    0.01983   -0.00444   -0.00457
AFIX  43
H24   2   -0.564430    0.244681    0.190217    11.00000   -1.20000
AFIX   0
C25   1   -0.323370    0.333805    0.169714    11.00000    0.03675    0.03693 =
         0.04249    0.01380   -0.00338    0.00587
AFIX  43
H25   2   -0.379781    0.355544    0.142272    11.00000   -1.20000
AFIX   0
C26   1    0.343791    1.182843    0.087801    11.00000    0.05576    0.02487 =
         0.07724   -0.01845   -0.01269    0.00406
AFIX 137
H26A  2    0.471470    1.149371    0.096428    11.00000   -1.50000
H26B  2    0.248468    1.175608    0.112132    11.00000   -1.50000
H26C  2    0.363377    1.262511    0.080895    11.00000   -1.50000
AFIX   0
C27   1   -0.023055    1.069468    0.163135    11.00000    0.10337    0.05551 =
         0.06433   -0.02200   -0.00150    0.03875
AFIX 137
H27A  2   -0.035973    1.147159    0.152829    11.00000   -1.50000
H27B  2    0.106186    1.059769    0.177728    11.00000   -1.50000
H27C  2   -0.130381    1.052735    0.184061    11.00000   -1.50000
AFIX   0
C28   1   -0.623074    0.112769    0.255423    11.00000    0.07603    0.18295 =
         0.14304    0.11948   -0.03486   -0.07125
AFIX 137
H28A  2   -0.731003    0.167841    0.252718    11.00000   -1.50000
H28B  2   -0.659089    0.056403    0.277592    11.00000   -1.50000
H28C  2   -0.601917    0.075821    0.226922    11.00000   -1.50000
AFIX   0
N1    3    0.181380    0.597191    0.097970    11.00000    0.03578    0.01803 =
         0.02229    0.00380   -0.00438   -0.00209
N2    3   -0.012283    0.427936    0.150213    11.00000    0.03718    0.02312 =
         0.02552    0.00390   -0.00389   -0.00436
O3    4    0.413541    1.102705    0.015007    11.00000    0.04434    0.01619 =
         0.05583    0.01043    0.00355   -0.00181
O4    4   -0.087349    0.792954    0.112062    11.00000    0.03423    0.03372 =
         0.06400    0.00116    0.00707   -0.00163
AFIX 147
H4    2   -0.011199    0.739987    0.104892    11.00000   -1.50000
AFIX   0
O5    4   -0.448197    0.167235    0.268292    11.00000    0.05753    0.07984 =
         0.05926    0.03394   -0.00147   -0.02930
O12   4    0.695702    0.705917    0.022001    11.00000    0.04980    0.02863 =
         0.03904   -0.00175    0.01635    0.01016
O14   4    0.581701    0.876580    0.034885    11.00000    0.03138    0.01773 =
         0.03412    0.00032    0.00808    0.00270
HKLF    4
REM  P81
REM R1 =  0.0548 for   3663 Fo > 4sig(Fo)  and  0.0821 for all   4925 data
REM    303 parameters refined using      0 restraints
END
WGHT      0.0567      0.0000
REM Highest difference peak  0.252,  deepest hole -0.225,  1-sigma level  0.045
Q1    1  -0.3246  0.8442  0.1955  11.00000  0.05    0.25
Q2    1   0.5704  0.9543  0.0830  11.00000  0.05    0.19
Q3    1  -0.6249  0.2170  0.2836  11.00000  0.05    0.19
Q4    1  -0.2520  0.3776  0.1857  11.00000  0.05    0.19
Q5    1   0.1774  1.1540  0.0346  11.00000  0.05    0.17
Q6    1   0.1371  0.8647  0.1330  11.00000  0.05    0.16
Q7    1   0.1631  1.1364 -0.0158  11.00000  0.05    0.16
Q8    1  -0.7206  0.1746  0.2421  11.00000  0.05    0.16
Q9    1  -0.5272  0.2874  0.2964  11.00000  0.05    0.16
Q10   1  -0.2785  0.9892  0.1256  11.00000  0.05    0.16
Q11   1   0.6735  0.9217  0.0080  11.00000  0.05    0.15
Q12   1   0.7215  0.9815  0.0919  11.00000  0.05    0.15
Q13   1   0.0790  0.4599  0.1574  11.00000  0.05    0.15
Q14   1  -0.5849  0.2939  0.2709  11.00000  0.05    0.15
Q15   1   0.0260  1.0189  0.0960  11.00000  0.05    0.15
Q16   1   0.5848  0.7166  0.0020  11.00000  0.05    0.15
Q17   1   0.0659  0.9770  0.0644  11.00000  0.05    0.15
Q18   1   0.8389  0.6920 -0.0162  11.00000  0.05    0.15
Q19   1   0.1472  1.2235  0.0091  11.00000  0.05    0.15
Q20   1   0.0845  0.8471  0.1769  11.00000  0.05    0.14
;
data_global
_journal_date_recd_electronic     2012-01-17
_journal_date_accepted     2012-01-27
_journal_name_full     'Acta Crystallographica, Section E'
_journal_year     2012
_journal_volume     68
_journal_issue      3
_journal_page_first     o589
_journal_page_last     o590
_journal_paper_category     QO
_journal_paper_doi     10.1107/S1600536812003662
_journal_coeditor_code     DS2172
_publ_contact_author_name     'Dr Fouad Mellouki'
_publ_contact_author_address
;
Laboratoire de Chimie Bioorganique et Analytique
URAC 22
BP 146
FSTM
Universit\'e Hassan II
Mohammedia-Casablanca 20810 Mohammedia
Morocco
;
_publ_contact_author_email     mberraho@yahoo.fr
_publ_contact_author_fax     '0021224437408'
_publ_contact_author_phone     '0021224434649'
_publ_section_title
;\
9\a-Hydroxy-12-{[4-(4-methoxyphenyl)piperazin-1-yl]methyl}-4,8-dimethyl-3,14-\
dioxatricyclo[9.3.0.0^2,4^]tetradec-7-en-13-one
;
loop_
    _publ_author_name
    _publ_author_address
    'Moumou, Mohamed'
;
Laboratoire de Chimie Biomol\'eculaire, Substances Naturelles et R\'eactivit\'e
URAC 16
Facult\'e des Sciences Semlalia
BP 2390
Boulevard My Abdellah
40000 Marrakech
Morocco
;
    'Benharref, Ahmed'
;
Laboratoire de Chimie Biomol\'eculaire, Substances Naturelles et R\'eactivit\'e
URAC 16
Facult\'e des Sciences Semlalia
BP 2390
Boulevard My Abdellah
40000 Marrakech
Morocco
;
    'Daran, Jean-Claude'
;
Laboratoire de Chimie de Coordination
205 route de Narbonne
31077 Toulouse Cedex 04
France
;
    'Mellouki, Fouad'
;
Laboratoire de Chimie Bioorganique et Analytique
URAC 22
BP 146
FSTM
Universit\'e Hassan II
Mohammedia-Casablanca 20810 Mohammedia
Morocco
;
    'Berraho, Moha'
;
Laboratoire de Chimie Biomol\'eculaire, Substances Naturelles et R\'eactivit\'e
URAC 16
Facult\'e des Sciences Semlalia
BP 2390
Boulevard My Abdellah
40000 Marrakech
Morocco
;
