# Supplementary material for: 9α-Hy­droxy-12-{[4-(4-meth­oxy­phen­yl)piperazin-1-yl]meth­yl}-4,8-dimethyl-3,14-dioxatricyclo­[9.3.0.02,4]tetra­dec-7-en-13-one
Source: Acta Crystallogr Sect E Struct Rep Online. 2012 Feb 4;68(Pt 3):o589–90. doi: 10.1107/S1600536812003662 (PMC3297315; doi:10.1107/S1600536812003662)
Supplement: Supplementary file 2 [file e-68-0o589-Isup2.hkl]

#
# h,k,l, Fc-squared, Fo-squared, sigma(Fo-squared) and status flag
#
data_I
_shelx_title ' P81'
_shelx_refln_list_code          4
_shelx_F_calc_maximum      168.49
_exptl_crystal_F_000       984.00
_reflns_d_resolution_high  0.8001
 
loop_
 _symmetry_equiv_pos_as_xyz
 'x, y, z'
 '-x+1/2, -y, z+1/2'
 '-x, y+1/2, -z+1/2'
 'x+1/2, -y+1/2, -z'
 
_cell_length_a     6.7066
_cell_length_b    11.9033
_cell_length_c    30.3222
_cell_angle_alpha  90.000
_cell_angle_beta   90.000
_cell_angle_gamma  90.000
 
_shelx_F_squared_multiplier     1.000
 
loop_
 _refln_index_h
 _refln_index_k
 _refln_index_l
 _refln_F_squared_calc
 _refln_F_squared_meas
 _refln_F_squared_sigma
 _refln_observed_status
   2   0   0     6586.17     5846.20     74.88 o
   4   0   0      774.80      689.23     27.79 o
   6   0   0      302.35      333.32     33.43 o
   8   0   0      339.59      314.62     54.29 o
   1   1   0      951.32      813.50     13.56 o
   2   1   0     1051.61     1074.68     26.62 o
   3   1   0      813.74      813.51     23.73 o
   4   1   0      266.19      246.57     15.95 o
   5   1   0       55.20       54.42      6.72 o
   6   1   0       82.48       71.67     14.57 o
   7   1   0       10.59       19.75     10.87 o
   8   1   0       40.11       74.14     16.46 o
   0   2   0      394.20      541.59     13.63 o
   1   2   0     2930.28     2677.94     47.37 o
   2   2   0      470.16      541.28     19.97 o
   3   2   0       25.81       20.22      5.93 o
   4   2   0      229.74      227.67     13.64 o
   5   2   0       39.64       34.77      5.65 o
   6   2   0        2.77       10.55      6.57 o
   7   2   0       65.17       56.84     13.93 o
   8   2   0       45.72       47.50     17.13 o
   1   3   0     8013.05     8634.67    122.32 o
   2   3   0     4649.15     4816.77     80.37 o
   3   3   0      373.49      328.25     24.11 o
   4   3   0     1608.41     1703.89     41.25 o
   5   3   0       53.79       40.20      8.48 o
   6   3   0       12.28       20.86      9.40 o
   7   3   0       54.57       71.10     15.26 o
   8   3   0        4.02        2.83     10.76 o
   0   4   0     1042.46     1194.84     35.75 o
   1   4   0     1655.73     1620.22     25.16 o
   2   4   0      432.46      512.38     15.45 o
   3   4   0        1.01        1.22      4.12 o
   4   4   0       68.56       65.05      8.93 o
   5   4   0        4.00       -4.52      8.68 o
   6   4   0        0.35       11.09      7.56 o
   7   4   0        1.88        5.29      7.58 o
   8   4   0       26.80       86.22     75.35 o
   1   5   0      363.84      340.13     13.62 o
   2   5   0        2.35        0.71      4.65 o
   3   5   0     2531.00     2579.03     41.83 o
   4   5   0      238.24      209.54     19.51 o
   5   5   0      957.54      922.75     36.75 o
   6   5   0        0.69        4.17      9.58 o
   7   5   0      169.53      244.26     35.35 o
   0   6   0      784.59      806.50     37.41 o
   1   6   0       72.85       68.48      8.27 o
   2   6   0      394.75      424.07     16.07 o
   3   6   0      429.40      426.29     19.60 o
   4   6   0       17.06       11.97     11.26 o
   5   6   0       22.83       45.14     12.04 o
   6   6   0       27.58       12.94      7.46 o
   7   6   0       32.83       46.97     13.57 o
   1   7   0      115.92      119.17     11.69 o
   2   7   0      472.91      487.61     18.83 o
   3   7   0      432.42      442.74     18.87 o
   4   7   0        0.01        5.96      8.86 o
   5   7   0       49.39       35.35     14.17 o
   6   7   0       14.44        0.58      7.51 o
   7   7   0       18.36       26.58     10.53 o
   0   8   0     2956.20     3169.69     84.00 o
   1   8   0      357.29      384.55     20.84 o
   2   8   0        2.87        1.23      4.87 o
   3   8   0        8.04        8.26     11.03 o
   4   8   0      364.66      354.95     28.86 o
   5   8   0        8.34        4.93      7.68 o
   6   8   0       84.67       82.76     14.47 o
   7   8   0        3.20       13.84     12.87 o
   1   9   0      210.02      194.19     13.91 o
   2   9   0      156.17      175.70     13.37 o
   3   9   0      830.43      779.95     39.57 o
   4   9   0      523.67      550.17     47.46 o
   5   9   0        0.27       13.26     18.48 o
   6   9   0       84.15       70.59     20.47 o
   0  10   0        9.01        5.22     17.63 o
   1  10   0       18.86       20.31      7.57 o
   2  10   0        6.21       17.42      6.98 o
   3  10   0      523.51      479.79     38.51 o
   4  10   0       67.09       99.18     16.84 o
   5  10   0      215.14      207.91     25.09 o
   6  10   0       46.86       46.74     21.09 o
   1  11   0       60.25       65.29     10.56 o
   2  11   0     1182.52     1229.35     43.81 o
   3  11   0      195.87      206.32     22.63 o
   4  11   0        0.08       11.12     15.24 o
   5  11   0        9.44       18.73     17.08 o
   0  12   0        7.80       30.57     16.58 o
   1  12   0       30.88       41.96     11.09 o
   2  12   0      233.94      221.23     25.42 o
   3  12   0        1.73       -0.16     14.00 o
   4  12   0        1.53        8.04     14.13 o
   1  13   0       15.73       15.37     13.10 o
   2  13   0       83.56       97.39     22.68 o
   3  13   0       41.14       31.83     18.63 o
   4  13   0        7.39       -9.72     21.45 o
   0  14   0      101.15      110.36     32.43 o
   1  14   0       45.34       12.39     15.46 o
   2  14   0       14.30       17.24     37.95 o
   1   0   1     3757.39     3123.83     36.29 o
   2   0   1     5225.49     4625.47     48.55 o
   3   0   1     1355.23     1404.76     27.72 o
   4   0   1      125.39      118.72      8.68 o
   5   0   1       23.38       23.99      4.21 o
   6   0   1        0.71       42.80     28.82 o
   7   0   1       58.45       75.66     13.51 o
   8   0   1        0.27       85.89     28.02 o
  -8   1   1       77.81       78.21     17.01 o
  -7   1   1      163.80      129.27     18.77 o
  -6   1   1        1.27       12.88      7.96 o
  -5   1   1       20.59       11.74      4.59 o
  -4   1   1       50.84       30.73      6.53 o
  -3   1   1      638.98      716.83     20.06 o
  -2   1   1     1416.49     1341.48     21.95 o
  -1   1   1     9841.33     9322.71     67.46 o
   1   1   1     9833.68     9122.46     74.12 o
   2   1   1     1415.58     1327.11     21.93 o
   3   1   1      638.99      618.22     25.20 o
   4   1   1       51.09       37.45      7.74 o
   5   1   1       20.71        9.89      6.92 o
   6   1   1        1.26       11.43     10.62 o
   7   1   1      164.09      127.05     15.59 o
   8   1   1       77.73       88.69     18.07 o
  -8   2   1       26.63       34.79     13.94 o
  -7   2   1       14.70       20.88     11.43 o
  -6   2   1       70.22       61.14     11.24 o
  -5   2   1       19.58       16.28     10.32 o
  -4   2   1       41.00       34.71      6.40 o
  -3   2   1     1837.52     1727.00     40.52 o
  -2   2   1     1433.11     1408.89     31.82 o
  -1   2   1    13588.72    14919.43    130.76 o
   0   2   1       45.04      107.71      5.03 o
   1   2   1    13584.14    14657.05     88.26 o
   2   2   1     1432.98     1411.72     37.25 o
   3   2   1     1837.48     1750.31     31.80 o
   4   2   1       40.74       40.86      6.84 o
   5   2   1       19.74       12.36      5.60 o
   6   2   1       70.32       52.97     10.04 o
   7   2   1       14.77        2.47      9.22 o
   8   2   1       26.71       41.82     15.07 o
  -8   3   1       43.64       55.37     18.57 o
  -7   3   1        4.75       12.48      7.79 o
  -6   3   1      143.60      148.08     15.71 o
  -5   3   1       73.24       71.95     16.04 o
  -4   3   1      912.61      921.30     31.27 o
  -3   3   1       11.76       20.03      7.10 o
  -2   3   1      915.08      851.26     27.41 o
  -1   3   1     2182.27     2198.57     26.60 o
   0   3   1     1786.74     1856.06     25.95 o
   1   3   1     2183.62     2208.95     24.79 o
   2   3   1      915.17      779.13     17.94 o
   3   3   1       11.70       13.39      8.86 o
   4   3   1      912.52      937.89     31.34 o
   5   3   1       73.03       85.99     10.21 o
   6   3   1      143.49      146.81     16.58 o
   7   3   1        4.76       11.52      8.50 o
   8   3   1       43.68       38.44     25.92 o
  -8   4   1       18.22       68.07    108.68 o
  -7   4   1        4.08        3.17      8.13 o
  -6   4   1       96.94       67.89     15.83 o
  -5   4   1       88.40       98.34     17.64 o
  -4   4   1      180.46      185.24     22.08 o
  -3   4   1     1353.56     1362.12     42.28 o
  -2   4   1      521.89      540.55     15.49 o
  -1   4   1      595.89      605.83     15.71 o
   0   4   1     1579.37     1673.14     34.26 o
   1   4   1      596.80      619.41     13.89 o
   2   4   1      522.29      571.82     16.14 o
   3   4   1     1352.39     1262.74     59.42 o
   4   4   1      180.17      174.16     14.50 o
   5   4   1       88.53       83.28     12.77 o
   6   4   1       96.76       76.97     10.74 o
   7   4   1        4.10        0.77      8.17 o
   8   4   1       18.19       75.52     68.27 o
  -7   5   1      253.26      288.51     29.82 o
  -6   5   1      156.97      137.39     16.17 o
  -5   5   1       60.96       85.59     15.89 o
  -4   5   1       46.01       31.83      8.61 o
  -3   5   1       27.23       17.32      8.30 o
  -2   5   1      312.72      326.26     17.96 o
  -1   5   1     2008.98     2086.89     32.65 o
   0   5   1      914.87      941.89     25.29 o
   1   5   1     2009.27     2144.26     32.65 o
   2   5   1      311.96      340.80     13.44 o
   3   5   1       27.13        4.61     14.50 o
   4   5   1       45.97       38.49     12.56 o
   5   5   1       60.78       78.39     13.44 o
   6   5   1      156.81      116.11     14.60 o
   7   5   1      253.29      287.45     29.28 o
  -7   6   1       68.11       62.21     14.60 o
  -6   6   1       21.16       30.73     10.47 o
  -5   6   1      579.94      570.79     30.48 o
  -4   6   1      543.38      525.47     31.77 o
  -3   6   1      141.56      146.44     14.53 o
  -2   6   1      120.20      116.25      8.69 o
  -1   6   1      743.96      838.50     26.52 o
   0   6   1       35.94       31.59      8.23 o
   1   6   1      745.90      843.97     22.79 o
   2   6   1      119.93      111.01      8.70 o
   3   6   1      141.58      134.96     14.55 o
   4   6   1      543.33      515.82     31.17 o
   5   6   1      579.66      561.78     29.47 o
   6   6   1       21.08       20.59      8.02 o
   7   6   1       68.06       69.74     14.65 o
  -7   7   1       24.97       38.19     13.12 o
  -6   7   1        2.02        0.12      6.09 o
  -5   7   1      159.34      136.75     18.80 o
  -4   7   1      344.67      351.82     31.81 o
  -3   7   1      315.34      310.16     16.07 o
  -2   7   1      132.63      133.16     10.20 o
  -1   7   1       12.86        9.76      6.36 o
   0   7   1      162.21      142.75     12.73 o
   1   7   1       12.88       12.58      5.05 o
   2   7   1      132.11      148.53     10.55 o
   3   7   1      315.08      306.30     15.91 o
   4   7   1      345.20      307.43     25.47 o
   5   7   1      159.59      140.48     16.82 o
   6   7   1        2.01       -2.58      5.95 o
   7   7   1       24.79       42.21     13.14 o
  -7   8   1       32.54       71.68     17.18 o
  -6   8   1       55.33       58.80     12.56 o
  -5   8   1       14.96        6.71     10.69 o
  -4   8   1      457.43      488.85     33.63 o
  -3   8   1      231.98      230.29     14.64 o
  -2   8   1      137.85      154.52     12.05 o
  -1   8   1       63.00       62.48     10.03 o
   0   8   1       12.15       26.14     11.08 o
   1   8   1       63.16       56.21      7.62 o
   2   8   1      138.00      155.65     11.96 o
   3   8   1      231.33      214.57     16.25 o
   4   8   1      457.63      459.42     32.25 o
   5   8   1       14.93       22.14     12.10 o
   6   8   1       55.41       52.83     12.07 o
   7   8   1       32.50       72.27     21.34 o
  -6   9   1       37.46       37.41     11.27 o
  -5   9   1       85.42       77.72     18.88 o
  -4   9   1      297.02      324.55     28.80 o
  -3   9   1      266.70      327.08     37.55 o
  -2   9   1      176.75      171.10     13.21 o
  -1   9   1      558.05      582.93     26.83 o
   0   9   1       10.23       14.88      8.50 o
   1   9   1      557.10      591.69     23.62 o
   2   9   1      176.39      168.59     13.32 o
   3   9   1      266.49      298.24     22.62 o
   4   9   1      296.74      358.91     33.78 o
   5   9   1       85.26       96.38     16.94 o
   6   9   1       37.25       22.81     11.12 o
  -6  10   1       31.58       49.98     17.55 o
  -5  10   1       63.49      105.04     19.21 o
  -4  10   1      150.67      183.21     22.80 o
  -3  10   1      247.23      220.61     27.65 o
  -2  10   1       19.90       19.89      7.87 o
  -1  10   1      426.13      425.92     21.52 o
   0  10   1        4.83        8.38      8.82 o
   1  10   1      426.43      436.99     21.48 o
   2  10   1       19.98       20.75      7.47 o
   3  10   1      247.41      201.62     25.97 o
   4  10   1      150.56      167.66     21.11 o
   5  10   1       63.32       64.06     26.09 o
   6  10   1       31.56       49.62     21.35 o
  -5  11   1      102.98      116.55     28.23 o
  -4  11   1      122.05      121.60     19.00 o
  -3  11   1      122.65      152.17     23.69 o
  -2  11   1      525.85      607.27     32.76 o
  -1  11   1      285.48      298.59     18.74 o
   0  11   1       14.58       65.78     28.38 o
   1  11   1      285.33      295.01     18.76 o
   2  11   1      525.58      576.21     33.25 o
   3  11   1      123.04      147.49     25.34 o
   4  11   1      122.09      145.68     30.25 o
   5  11   1      102.84      131.36     30.94 o
  -4  12   1        0.74       13.53     24.39 o
  -3  12   1       41.92       45.31     22.54 o
  -2  12   1       13.04       23.17     10.00 o
  -1  12   1      189.22      215.91     20.24 o
   0  12   1      260.84      276.29     21.99 o
   1  12   1      189.16      171.59     22.15 o
   2  12   1       13.08       11.82     12.31 o
   3  12   1       41.68       30.47     23.50 o
   4  12   1        0.73        5.30     13.38 o
  -4  13   1       21.85       10.10     14.71 o
  -3  13   1       63.59       22.56     28.31 o
  -2  13   1        0.15      -15.61     18.87 o
  -1  13   1        7.64       11.54      9.92 o
   0  13   1      286.28      258.37     34.03 o
   1  13   1        7.60       15.72     14.50 o
   2  13   1        0.15        1.06     15.09 o
   3  13   1       63.49       81.62     24.71 o
   4  13   1       21.87        5.28     22.27 o
  -2  14   1       69.25       63.56     36.34 o
  -1  14   1       82.62       35.92     15.45 o
   0  14   1        0.03        3.05     12.80 o
   1  14   1       82.54       63.08     19.93 o
   2  14   1       69.41       95.91     27.80 o
   1   0   2     4780.96     4046.19     35.81 o
   2   0   2      283.71      247.75      8.04 o
   3   0   2     5600.28     5494.82     43.23 o
   4   0   2        2.47        2.54      3.34 o
   5   0   2        0.36       11.06      4.90 o
   6   0   2      389.16      347.39     23.66 o
   7   0   2      171.94      167.33     18.50 o
   8   0   2      168.40      180.48     24.28 o
  -8   1   2       89.44       83.26     17.14 o
  -7   1   2       15.56       75.17     16.49 o
  -6   1   2      177.05      159.16     14.97 o
  -5   1   2       24.02       24.26      5.54 o
  -4   1   2      178.07      133.74     20.95 o
  -3   1   2      310.99      207.77     27.23 o
  -2   1   2     2790.64     2364.91     33.13 o
  -1   1   2      964.03      959.75     15.40 o
   1   1   2      964.94      915.56     13.05 o
   2   1   2     2794.64     2408.18     21.35 o
   3   1   2      311.45      288.41      9.86 o
   4   1   2      178.68      171.88      8.14 o
   5   1   2       23.86       16.83      4.69 o
   6   1   2      176.56      168.84     17.52 o
   7   1   2       15.52       59.82     12.34 o
   8   1   2       89.51      113.55     17.54 o
  -8   2   2       32.32       30.78     12.74 o
  -7   2   2       22.42       28.90     10.76 o
  -6   2   2       18.18       17.58      7.03 o
  -5   2   2      240.80      259.02     17.97 o
  -4   2   2       34.13       31.47      6.74 o
  -3   2   2      449.44      372.29     20.41 o
  -2   2   2      174.52      138.01      9.04 o
  -1   2   2     7636.06     7513.06     61.87 o
   0   2   2     1940.58     2262.38     32.56 o
   1   2   2     7633.34     7295.23     47.07 o
   2   2   2      175.03      157.77      9.13 o
   3   2   2      449.01      395.75     16.04 o
   4   2   2       34.25       30.81      5.32 o
   5   2   2      240.93      249.38     14.39 o
   6   2   2       18.20       11.14      7.26 o
   7   2   2       22.40       12.89      8.61 o
   8   2   2       32.29       30.12     23.00 o
  -8   3   2      101.68       97.85     23.75 o
  -7   3   2        2.48       15.56      8.64 o
  -6   3   2      171.66      159.94     16.89 o
  -5   3   2      305.81      268.40     27.14 o
  -4   3   2       38.87       50.87      8.95 o
  -3   3   2       66.15       57.36     11.65 o
  -2   3   2      167.64      176.79     13.47 o
  -1   3   2     3703.23     3723.05     28.30 o
   0   3   2     5659.50     6143.63     79.35 o
   1   3   2     3699.67     3675.50     36.89 o
   2   3   2      168.07      181.58      7.36 o
   3   3   2       65.83       55.70      7.55 o
   4   3   2       38.61       38.95      8.56 o
   5   3   2      305.51      276.08     15.62 o
   6   3   2      171.35      168.51     17.48 o
   7   3   2        2.47      -14.85     14.85 o
   8   3   2      101.95       77.33     58.52 o
  -8   4   2       50.01      122.69    115.59 o
  -7   4   2        3.30       11.87      7.14 o
  -6   4   2       25.34       21.20      8.13 o
  -5   4   2      278.27      287.39     22.91 o
  -4   4   2       98.33       87.40     12.84 o
  -3   4   2      116.40       97.67     11.45 o
  -2   4   2      408.88      377.48     20.68 o
  -1   4   2     1588.12     1710.83     28.42 o
   0   4   2      785.34      866.54     24.52 o
   1   4   2     1588.18     1724.29     25.18 o
   2   4   2      408.97      399.11     13.61 o
   3   4   2      116.18       97.59     12.68 o
   4   4   2       98.06       96.10     10.95 o
   5   4   2      277.76      302.04     22.84 o
   6   4   2       25.37       33.48      8.06 o
   7   4   2        3.30       16.63      9.78 o
   8   4   2       49.91       65.65     19.86 o
  -7   5   2       28.15       36.23     12.54 o
  -6   5   2       92.28       86.77     14.14 o
  -5   5   2      583.44      591.52     33.46 o
  -4   5   2      211.37      189.42     19.01 o
  -3   5   2      476.15      483.54     22.37 o
  -2   5   2      127.69      124.05      9.04 o
  -1   5   2     1183.84     1483.69     34.96 o
   0   5   2      130.79      152.09     12.62 o
   1   5   2     1184.96     1402.72     30.41 o
   2   5   2      128.01      117.65     10.11 o
   3   5   2      475.85      508.81     25.70 o
   4   5   2      211.70      182.05     15.38 o
   5   5   2      584.00      614.26     30.39 o
   6   5   2       92.19       89.29     13.48 o
   7   5   2       27.99       41.33     14.57 o
  -7   6   2        5.93       21.37     12.95 o
  -6   6   2      120.13      104.46     14.68 o
  -5   6   2       73.96      101.41     21.48 o
  -4   6   2      304.77      302.56     28.92 o
  -3   6   2      217.75      203.93     19.86 o
  -2   6   2      632.44      689.12     20.44 o
  -1   6   2      367.18      394.45     18.57 o
   0   6   2       14.95       23.79      9.09 o
   1   6   2      366.88      429.97     16.78 o
   2   6   2      631.99      663.40     20.16 o
   3   6   2      217.16      183.01     12.49 o
   4   6   2      304.49      291.01     29.77 o
   5   6   2       73.89       92.26     14.76 o
   6   6   2      120.15      112.97     15.32 o
   7   6   2        5.88       19.58     10.41 o
  -7   7   2       30.05       51.68     13.84 o
  -6   7   2        3.12        9.61      7.92 o
  -5   7   2       31.30       50.90     16.64 o
  -4   7   2     1260.95     1245.70     50.81 o
  -3   7   2       37.51       37.70      8.25 o
  -2   7   2      193.22      187.71     11.88 o
  -1   7   2       65.50       54.66      8.36 o
   0   7   2      408.69      519.82     23.13 o
   1   7   2       65.42       52.86      7.13 o
   2   7   2      193.04      172.08     11.11 o
   3   7   2       37.41       26.19      5.88 o
   4   7   2     1260.12     1200.33     48.60 o
   5   7   2       31.26       45.22     12.01 o
   6   7   2        3.10        7.73      7.81 o
   7   7   2       30.06       45.96     14.17 o
  -7   8   2      148.19      171.98     24.25 o
  -6   8   2       78.48       90.31     14.80 o
  -5   8   2       33.93        5.57      9.56 o
  -4   8   2      341.48      320.85     27.68 o
  -3   8   2      349.00      377.44     18.66 o
  -2   8   2      168.21      173.22     12.40 o
  -1   8   2      685.23      645.42     26.64 o
   0   8   2      599.31      625.69     27.26 o
   1   8   2      685.08      667.13     23.08 o
   2   8   2      168.04      169.07     12.20 o
   3   8   2      349.15      387.47     18.83 o
   4   8   2      341.64      341.82     31.45 o
   5   8   2       33.88       28.51      8.19 o
   6   8   2       78.42       92.50     14.84 o
   7   8   2      148.02      180.49     32.39 o
  -6   9   2       32.65       35.21     10.44 o
  -5   9   2      287.02      265.49     27.45 o
  -4   9   2      311.09      319.27     33.00 o
  -3   9   2     1076.34     1095.58     53.51 o
  -2   9   2       46.13       37.37      7.76 o
  -1   9   2       68.54       63.31      9.64 o
   0   9   2        0.76        5.99      8.94 o
   1   9   2       68.71       71.73      9.66 o
   2   9   2       46.07       31.08      8.69 o
   3   9   2     1076.59     1084.41     37.38 o
   4   9   2      311.63      319.82     32.47 o
   5   9   2      286.92      284.96     28.65 o
   6   9   2       32.79       24.57     11.73 o
  -6  10   2      115.83       97.60     22.32 o
  -5  10   2      201.45      195.58     24.53 o
  -4  10   2       70.44       74.60     16.10 o
  -3  10   2      110.41      123.93     21.42 o
  -2  10   2       82.87       70.88     11.85 o
  -1  10   2        1.11        1.70      7.20 o
   0  10   2      578.83      577.14     29.23 o
   1  10   2        1.11        7.26      7.05 o
   2  10   2       82.90       59.59      8.91 o
   3  10   2      110.21      111.59     18.99 o
   4  10   2       70.31       76.90     15.30 o
   5  10   2      201.76      218.16     34.90 o
   6  10   2      115.56       97.79     28.63 o
  -5  11   2       40.83       26.27     10.46 o
  -4  11   2       61.58       58.72     16.53 o
  -3  11   2      504.71      477.15     34.27 o
  -2  11   2      362.80      363.06     25.74 o
  -1  11   2      749.32      736.99     34.89 o
   0  11   2        0.01       25.95     13.10 o
   1  11   2      749.55      714.59     28.35 o
   2  11   2      362.83      364.78     24.32 o
   3  11   2      504.20      496.92     57.58 o
   4  11   2       61.56       70.06     35.48 o
   5  11   2       40.72       50.98     20.73 o
  -4  12   2       24.54        8.28     40.95 o
  -3  12   2      352.32      320.08     29.59 o
  -2  12   2       43.80       51.33     11.90 o
  -1  12   2      244.65      251.07     21.64 o
   0  12   2      127.25      158.04     17.37 o
   1  12   2      244.88      242.50     20.26 o
   2  12   2       43.85       44.91     14.05 o
   3  12   2      352.02      302.06     38.84 o
   4  12   2       24.54       42.84     20.67 o
  -4  13   2        0.81        5.93     19.59 o
  -3  13   2      113.51      128.35     27.19 o
  -2  13   2      155.00      119.78     24.28 o
  -1  13   2       71.57       59.98     20.27 o
   0  13   2        0.72       -6.56     11.51 o
   1  13   2       71.60       66.93     20.56 o
   2  13   2      155.17      116.67     24.08 o
   3  13   2      113.67      126.54     28.94 o
   4  13   2        0.84       16.37     25.79 o
  -2  14   2       37.83       87.76     62.29 o
  -1  14   2       13.06       27.99     14.20 o
   0  14   2        2.20       12.23     15.14 o
   1  14   2       13.20       22.56     19.54 o
   2  14   2       37.99       45.26     34.93 o
   1   0   3     3586.03     3485.92     26.56 o
   2   0   3      451.04      354.31      9.54 o
   3   0   3     1679.17     1624.30     27.90 o
   4   0   3      516.20      585.88     16.39 o
   5   0   3      435.96      406.57     14.20 o
   6   0   3       47.48       73.32     14.99 o
   7   0   3       13.19       76.20     28.16 o
   8   0   3       18.28       81.26     25.32 o
  -8   1   3       41.30       55.66     15.53 o
  -7   1   3      163.83      190.29     23.82 o
  -6   1   3      283.93      288.05     22.51 o
  -5   1   3       40.69       45.66      7.65 o
  -4   1   3      314.33      227.87     31.21 o
  -3   1   3     2083.77     1707.67     97.06 o
  -2   1   3     2022.98     1916.40     34.77 o
  -1   1   3     2119.22     1866.09     21.81 o
   1   1   3     2118.15     1873.84     22.65 o
   2   1   3     2021.03     2008.91     29.41 o
   3   1   3     2082.59     2000.93     35.85 o
   4   1   3      314.55      302.63     10.85 o
   5   1   3       40.21       33.58      6.39 o
   6   1   3      284.19      310.53     22.78 o
   7   1   3      163.90      151.14     17.03 o
   8   1   3       41.30       69.79     18.24 o
  -8   2   3       11.43       21.73     11.95 o
  -7   2   3       55.86       53.15     12.34 o
  -6   2   3       42.49       53.58     11.55 o
  -5   2   3      319.45      302.90     19.64 o
  -4   2   3       10.21        8.94      5.53 o
  -3   2   3       70.61       25.95      9.12 o
  -2   2   3     2452.92     2225.63     59.21 o
  -1   2   3     2721.67     2570.14     21.07 o
   0   2   3      436.47      595.07     11.81 o
   1   2   3     2721.75     2515.28     23.62 o
   2   2   3     2452.74     2359.88     25.92 o
   3   2   3       70.84       61.17      7.24 o
   4   2   3       10.19        9.53      4.00 o
   5   2   3      320.18      297.11     16.75 o
   6   2   3       42.21       52.38     12.66 o
   7   2   3       55.67       30.94      9.62 o
   8   2   3       11.39       19.41     13.59 o
  -8   3   3       24.29       31.50     16.95 o
  -7   3   3       14.46        7.14      7.95 o
  -6   3   3      117.80       85.16     18.84 o
  -5   3   3      272.36      242.92     24.22 o
  -4   3   3      266.63      289.33     18.07 o
  -3   3   3      635.21      646.40     28.14 o
  -2   3   3     2290.03     2244.11     32.42 o
  -1   3   3     9113.04     9186.45     80.75 o
   0   3   3      940.12      916.13     20.73 o
   1   3   3     9118.79     8808.85     54.27 o
   2   3   3     2290.53     2348.51     25.77 o
   3   3   3      636.22      685.57     23.10 o
   4   3   3      266.81      273.05     13.27 o
   5   3   3      272.76      282.88     15.49 o
   6   3   3      118.00      113.26     14.41 o
   7   3   3       14.36       10.92     12.48 o
   8   3   3       24.32       31.72     23.93 o
  -8   4   3       11.39        7.60     12.15 o
  -7   4   3       41.27       54.63     11.75 o
  -6   4   3       79.65       97.89     16.81 o
  -5   4   3      195.20      180.11     18.99 o
  -4   4   3       29.58       22.33      8.07 o
  -3   4   3      124.72      107.01      8.77 o
  -2   4   3      374.28      370.27     20.81 o
  -1   4   3      898.07      961.96     24.00 o
   0   4   3      147.02      158.74     11.46 o
   1   4   3      896.95      964.38     17.45 o
   2   4   3      373.94      410.86     12.27 o
   3   4   3      124.55      121.33      9.23 o
   4   4   3       29.43       30.45      9.46 o
   5   4   3      195.71      198.56     16.05 o
   6   4   3       79.93       74.86     12.97 o
   7   4   3       41.17       38.06     15.65 o
   8   4   3       11.34       51.04     27.75 o
  -7   5   3       23.83       18.43      9.99 o
  -6   5   3       78.53       75.43     12.97 o
  -5   5   3      879.33      866.06     45.77 o
  -4   5   3      347.60      339.23     25.42 o
  -3   5   3      543.59      545.26     24.29 o
  -2   5   3     2458.82     2584.03     40.96 o
  -1   5   3      383.33      467.27     38.44 o
   0   5   3     1040.91     1134.88     32.12 o
   1   5   3      382.32      447.13     16.98 o
   2   5   3     2457.17     2540.61     39.54 o
   3   5   3      542.98      564.78     21.38 o
   4   5   3      347.00      371.75     21.17 o
   5   5   3      879.04      817.35     38.52 o
   6   5   3       78.73       92.93     13.95 o
   7   5   3       23.86       30.48     15.22 o
  -7   6   3      140.34      120.83     20.40 o
  -6   6   3       26.32       46.76     11.49 o
  -5   6   3      816.61      809.48     60.14 o
  -4   6   3      728.07      738.82     37.89 o
  -3   6   3     1201.63     1265.74     34.62 o
  -2   6   3       49.48       51.08      5.39 o
  -1   6   3     2590.96     2777.92     52.26 o
   0   6   3      110.49      120.77     16.86 o
   1   6   3     2592.35     2831.46     43.54 o
   2   6   3       49.59       50.98      7.55 o
   3   6   3     1203.67     1278.74     29.89 o
   4   6   3      728.21      731.55     36.94 o
   5   6   3      816.57      789.90     34.71 o
   6   6   3       26.33       49.49     11.41 o
   7   6   3      140.44      124.64     19.92 o
  -7   7   3      110.32      114.69     20.14 o
  -6   7   3       71.03       60.96     12.68 o
  -5   7   3      555.48      518.44     35.94 o
  -4   7   3      202.49      210.59     27.56 o
  -3   7   3        5.58        4.42      6.05 o
  -2   7   3       54.36       42.08      6.37 o
  -1   7   3       40.01       31.72      7.89 o
   0   7   3        6.80       24.65      8.74 o
   1   7   3       39.97       33.82      8.10 o
   2   7   3       54.11       43.65      7.77 o
   3   7   3        5.61        4.14      8.59 o
   4   7   3      202.36      219.16     26.93 o
   5   7   3      555.38      538.46     29.40 o
   6   7   3       71.09       68.87     12.28 o
   7   7   3      110.19      105.64     24.10 o
  -7   8   3       23.87        8.29     10.92 o
  -6   8   3      126.30      121.72     17.30 o
  -5   8   3        6.41       17.89     11.96 o
  -4   8   3       91.05       83.48     15.24 o
  -3   8   3      188.87      204.95     20.14 o
  -2   8   3      420.25      389.83     17.99 o
  -1   8   3       14.50       17.76      6.87 o
   0   8   3        6.10        2.70      7.20 o
   1   8   3       14.62       13.52      5.56 o
   2   8   3      420.18      396.20     18.01 o
   3   8   3      189.40      198.63     13.89 o
   4   8   3       91.08       82.73     15.83 o
   5   8   3        6.50        5.09      4.98 o
   6   8   3      126.33      132.13     21.25 o
   7   8   3       23.92       36.39     26.09 o
  -6   9   3       42.50       59.79     13.83 o
  -5   9   3       89.79       84.91     16.61 o
  -4   9   3      686.00      605.36     38.43 o
  -3   9   3      337.06      346.91     28.46 o
  -2   9   3       26.31       32.27      7.61 o
  -1   9   3      561.51      555.24     26.63 o
   0   9   3       34.02       43.12      9.64 o
   1   9   3      561.22      533.22     22.58 o
   2   9   3       26.23       30.10      6.80 o
   3   9   3      337.08      355.61     26.96 o
   4   9   3      685.84      644.58     51.39 o
   5   9   3       89.84       94.74     20.73 o
   6   9   3       42.55       76.45     23.79 o
  -6  10   3        6.57       -0.50      7.95 o
  -5  10   3       39.95       45.66     15.04 o
  -4  10   3      111.68      114.87     18.56 o
  -3  10   3        4.74      -11.28     11.28 o
  -2  10   3      138.11      143.12     15.89 o
  -1  10   3      228.45      253.05     18.85 o
   0  10   3      284.10      275.14     20.73 o
   1  10   3      228.41      263.50     16.45 o
   2  10   3      138.12      129.66     13.37 o
   3  10   3        4.68        1.82     17.67 o
   4  10   3      111.48      127.85     27.18 o
   5  10   3       39.89       57.36     55.40 o
   6  10   3        6.55       42.62     22.19 o
  -5  11   3       15.88       11.41      9.69 o
  -4  11   3       29.71       23.96     14.12 o
  -3  11   3      102.45      127.75     22.89 o
  -2  11   3      441.76      412.41     26.56 o
  -1  11   3       44.52       34.75     12.12 o
   0  11   3      280.85      306.47     38.95 o
   1  11   3       44.58       35.55      9.64 o
   2  11   3      441.40      436.91     26.37 o
   3  11   3      102.65      140.07     34.07 o
   4  11   3       29.75       26.99     21.70 o
   5  11   3       15.86       28.50     20.47 o
  -4  12   3       79.38       83.39     17.76 o
  -3  12   3        7.82        7.44      8.50 o
  -2  12   3      225.75      214.95     19.96 o
  -1  12   3        0.91       12.77      9.55 o
   0  12   3      174.79      173.86     21.69 o
   1  12   3        0.91       -2.63      9.54 o
   2  12   3      225.98      208.80     24.92 o
   3  12   3        7.84       44.12     38.47 o
   4  12   3       79.43       92.11     27.02 o
  -4  13   3       75.61       72.67     25.50 o
  -3  13   3       28.55       21.63     28.79 o
  -2  13   3       58.49       65.70     19.76 o
  -1  13   3       26.13       25.97     10.38 o
   0  13   3      125.31      114.33     18.02 o
   1  13   3       26.08       10.89     12.35 o
   2  13   3       58.48       62.36     22.03 o
   3  13   3       28.47       64.02     23.22 o
   4  13   3       75.49       71.29     25.71 o
  -2  14   3      277.56      345.28     73.83 o
  -1  14   3        8.01       36.11     15.89 o
   0  14   3       14.92      -12.96     13.57 o
   1  14   3        8.02       12.39     13.86 o
   2  14   3      278.33      284.54     55.85 o
   1   0   4     6802.71     7060.11     40.62 o
   2   0   4       82.65       67.05      4.60 o
   3   0   4       87.42       77.37      7.39 o
   4   0   4      945.55     1017.49     22.09 o
   5   0   4       12.48       20.90      4.79 o
   6   0   4       77.56       82.66     12.72 o
   7   0   4      803.85      761.70     51.07 o
   8   0   4       62.81       69.52     17.96 o
  -8   1   4       84.85       95.54     20.20 o
  -7   1   4      161.88      174.32     22.77 o
  -6   1   4      163.98      196.18     19.14 o
  -5   1   4       67.70       94.71     11.87 o
  -4   1   4      336.35      262.97     29.36 o
  -3   1   4      290.74      222.04     15.59 o
  -2   1   4     1919.57     1819.38     26.72 o
  -1   1   4     6099.72     5799.30     34.63 o
   0   1   4    17156.27    18615.06     67.76 o
   1   1   4     6102.90     5730.28     60.46 o
   2   1   4     1917.68     1847.16     26.65 o
   3   1   4      291.28      265.71     14.29 o
   4   1   4      335.87      342.75     11.97 o
   5   1   4       67.79       65.82      8.10 o
   6   1   4      164.10      204.58     18.51 o
   7   1   4      162.00      158.99     17.79 o
   8   1   4       84.96       96.76     21.24 o
  -8   2   4       22.28       20.80     11.23 o
  -7   2   4       16.08       23.98     11.88 o
  -6   2   4      215.64      226.58     23.79 o
  -5   2   4       55.40       66.71     10.35 o
  -4   2   4      127.84      121.64     12.05 o
  -3   2   4     1517.15     1240.15    106.87 o
  -2   2   4     1239.06     1151.12     18.38 o
  -1   2   4      452.05      467.99     14.03 o
   0   2   4    15331.15    16889.22    154.92 o
   1   2   4      453.07      468.81      8.94 o
   2   2   4     1240.07     1193.32     19.03 o
   3   2   4     1516.56     1598.99     34.95 o
   4   2   4      127.48      115.49      8.94 o
   5   2   4       55.30       45.07     11.78 o
   6   2   4      216.30      225.31     19.18 o
   7   2   4       16.07       25.94      8.90 o
   8   2   4       22.25       20.23     10.16 o
  -8   3   4       15.30        6.63      9.97 o
  -7   3   4       47.74       48.13     11.13 o
  -6   3   4      145.32      163.40     21.90 o
  -5   3   4      175.37      190.24     17.35 o
  -4   3   4      150.15      140.96     15.59 o
  -3   3   4      100.30       64.54     11.64 o
  -2   3   4      733.76      715.38     16.59 o
  -1   3   4     2112.17     2083.87     28.61 o
   0   3   4     7073.80     6847.01     59.54 o
   1   3   4     2113.68     2072.46     28.86 o
   2   3   4      733.66      726.02     12.53 o
   3   3   4      100.40       74.33     14.25 o
   4   3   4      150.71      132.63     10.22 o
   5   3   4      175.48      195.19     16.59 o
   6   3   4      145.41      172.45     17.49 o
   7   3   4       47.82       37.82     14.97 o
   8   3   4       15.31       23.20     11.59 o
  -8   4   4        6.96       14.92     12.07 o
  -7   4   4       21.09       25.01     10.64 o
  -6   4   4      718.31      687.13     34.14 o
  -5   4   4      624.19      611.51     34.48 o
  -4   4   4      178.38      161.33     17.27 o
  -3   4   4      165.91      164.19     11.61 o
  -2   4   4     3420.72     3343.39     78.70 o
  -1   4   4     2507.34     2459.21     35.93 o
   0   4   4      618.53      604.16     20.56 o
   1   4   4     2507.15     2425.61     26.48 o
   2   4   4     3422.92     3262.63     60.22 o
   3   4   4      166.20      175.75     10.12 o
   4   4   4      177.97      171.07     14.04 o
   5   4   4      624.87      562.99     26.90 o
   6   4   4      718.02      706.25     33.02 o
   7   4   4       21.19       25.52     12.32 o
   8   4   4        6.95       40.55     23.51 o
  -7   5   4       66.43       66.25     15.63 o
  -6   5   4      212.92      183.28     19.30 o
  -5   5   4      578.71      580.10     36.12 o
  -4   5   4      101.46      113.30     16.04 o
  -3   5   4      177.07      151.52     16.82 o
  -2   5   4      154.96      145.89     12.21 o
  -1   5   4      243.41      259.52     18.51 o
   0   5   4      406.70      460.26     21.37 o
   1   5   4      243.98      251.71     10.29 o
   2   5   4      154.92      161.94     11.42 o
   3   5   4      177.15      178.85     10.66 o
   4   5   4      101.39      118.10     17.00 o
   5   5   4      578.44      544.48     25.07 o
   6   5   4      212.88      191.71     18.63 o
   7   5   4       66.46       66.02     18.86 o
  -7   6   4       67.78       74.44     17.14 o
  -6   6   4       32.64       28.90      9.69 o
  -5   6   4      391.99      414.86     40.24 o
  -4   6   4      410.21      402.53     29.00 o
  -3   6   4      296.97      314.37     29.08 o
  -2   6   4     1083.93     1082.62     27.85 o
  -1   6   4      149.79      163.76     14.80 o
   0   6   4      511.63      614.59     26.65 o
   1   6   4      150.33      158.96     11.19 o
   2   6   4     1084.23     1033.73     27.24 o
   3   6   4      296.77      318.85     19.45 o
   4   6   4      410.69      417.80     25.32 o
   5   6   4      392.47      400.74     27.95 o
   6   6   4       32.66       35.77      9.97 o
   7   6   4       67.68       92.32     16.76 o
  -7   7   4       23.76       23.51     10.55 o
  -6   7   4       52.18       57.75     11.76 o
  -5   7   4       50.72       54.86     16.02 o
  -4   7   4      851.90      779.47     40.55 o
  -3   7   4      201.37      200.21     15.47 o
  -2   7   4      633.80      680.87     21.56 o
  -1   7   4     1035.14     1179.59     37.06 o
   0   7   4     1649.68     1697.34     46.29 o
   1   7   4     1036.20     1126.49     29.67 o
   2   7   4      634.17      662.36     21.90 o
   3   7   4      202.16      209.46     13.60 o
   4   7   4      852.65      796.14     58.36 o
   5   7   4       50.71       58.23     12.60 o
   6   7   4       52.27       68.66     12.05 o
   7   7   4       23.74       28.95     15.54 o
  -7   8   4       15.05       20.00     11.05 o
  -6   8   4       16.13       17.00      8.52 o
  -5   8   4       44.71       23.91     10.47 o
  -4   8   4      145.76      128.97     18.38 o
  -3   8   4      723.65      770.34     31.71 o
  -2   8   4       58.10       53.20      7.26 o
  -1   8   4       52.14       47.40      8.55 o
   0   8   4      342.46      356.65     20.99 o
   1   8   4       52.15       52.92      7.22 o
   2   8   4       58.18       54.80      7.46 o
   3   8   4      724.28      744.33     26.08 o
   4   8   4      145.51      126.64     17.11 o
   5   8   4       44.67       35.37      9.80 o
   6   8   4       16.29       26.10     11.66 o
   7   8   4       15.03       -6.29     30.55 o
  -6   9   4      149.21      167.35     24.25 o
  -5   9   4       55.18       58.28     15.53 o
  -4   9   4      205.41      179.37     27.71 o
  -3   9   4       13.61       -4.10      9.86 o
  -2   9   4       80.83       98.60     12.84 o
  -1   9   4     1417.43     1432.46     41.83 o
   0   9   4      116.17      117.25     12.54 o
   1   9   4     1417.93     1435.20     36.17 o
   2   9   4       81.04       99.54     10.14 o
   3   9   4       13.62       10.82      9.98 o
   4   9   4      205.16      212.10     25.56 o
   5   9   4       54.95       49.17     13.45 o
   6   9   4      149.38      168.38     32.91 o
  -6  10   4        0.57       -9.57     10.70 o
  -5  10   4       41.32       48.38     14.60 o
  -4  10   4       78.35       57.16     21.75 o
  -3  10   4      153.54      162.41     20.41 o
  -2  10   4     1245.98     1249.89     44.10 o
  -1  10   4      183.80      205.70     17.08 o
   0  10   4        2.83        2.03     10.67 o
   1  10   4      183.67      201.34     14.35 o
   2  10   4     1246.18     1266.39     35.68 o
   3  10   4      153.42      136.43     18.13 o
   4  10   4       78.07       65.20     20.12 o
   5  10   4       41.31       37.06     17.92 o
   6  10   4        0.57        7.79     15.35 o
  -5  11   4       10.31        2.68     10.59 o
  -4  11   4       19.90       34.31     12.96 o
  -3  11   4      161.11      148.51     23.14 o
  -2  11   4       63.82       63.06     12.44 o
  -1  11   4       97.58      105.79     15.71 o
   0  11   4        1.30      -12.69     12.69 o
   1  11   4       97.25       93.04     16.01 o
   2  11   4       63.65       88.77     14.54 o
   3  11   4      161.31      165.14     33.08 o
   4  11   4       19.87       17.86     14.65 o
   5  11   4       10.29       18.48     15.26 o
  -4  12   4       14.30        5.90      7.30 o
  -3  12   4      115.31       85.31     15.79 o
  -2  12   4       27.13       30.74     10.88 o
  -1  12   4      174.73      200.88     19.88 o
   0  12   4        0.07      -10.81     10.81 o
   1  12   4      174.69      189.52     18.83 o
   2  12   4       27.09       32.47     13.47 o
   3  12   4      115.49       74.90     22.56 o
   4  12   4       14.37       13.18     18.09 o
  -3  13   4       94.19       61.41     21.35 o
  -2  13   4       47.87       35.10     12.38 o
  -1  13   4       30.94       28.35      9.67 o
   0  13   4       50.47       41.26     12.10 o
   1  13   4       30.88       19.30     14.18 o
   2  13   4       47.71       24.20     17.55 o
   3  13   4       94.04       81.92     24.00 o
  -2  14   4      212.41      298.23     77.10 o
  -1  14   4       89.18      114.05     20.69 o
   0  14   4       39.84       49.72     16.69 o
   1  14   4       89.06       78.69     21.21 o
   2  14   4      212.60      187.34     53.19 o
   1   0   5    28388.25    31420.72    397.54 o
   2   0   5     9468.81     9786.78    133.94 o
   3   0   5       39.30       42.27      6.11 o
   4   0   5       81.60       85.58      8.41 o
   5   0   5        1.98       -0.87      3.36 o
   6   0   5        6.80       10.57      7.38 o
   7   0   5        7.18       59.13     33.96 o
   8   0   5       40.90       25.50     16.77 o
  -8   1   5       57.49       52.08     14.89 o
  -7   1   5       94.84      125.01     20.14 o
  -6   1   5       47.84       57.38     11.41 o
  -5   1   5      412.70      426.59     22.17 o
  -4   1   5       93.73       79.46     11.34 o
  -3   1   5      184.34      179.39     14.09 o
  -2   1   5     1433.00     1439.36     21.33 o
  -1   1   5     1501.74     1438.70     13.54 o
   0   1   5    12703.10    12624.43     60.29 o
   1   1   5     1502.78     1445.69     20.14 o
   2   1   5     1431.90     1448.77     21.47 o
   3   1   5      184.30      209.78     10.50 o
   4   1   5       93.42      106.55      8.08 o
   5   1   5      412.17      375.81     16.87 o
   6   1   5       47.98       52.22     11.69 o
   7   1   5       95.01      113.82     15.42 o
   8   1   5       57.42       79.96     21.81 o
  -8   2   5       43.39       50.83     15.45 o
  -7   2   5       67.98       66.13     12.65 o
  -6   2   5       75.48       89.14     16.21 o
  -5   2   5      361.17      318.40     20.45 o
  -4   2   5       77.93       57.14     10.26 o
  -3   2   5     1601.25     1410.30     65.95 o
  -2   2   5     1640.48     1642.04     23.83 o
  -1   2   5      570.16      577.78      9.84 o
   0   2   5    19795.70    20693.77    325.90 o
   1   2   5      570.57      563.98     13.31 o
   2   2   5     1642.25     1681.04     20.26 o
   3   2   5     1601.00     1600.31     23.44 o
   4   2   5       77.90       73.98      8.64 o
   5   2   5      361.52      315.92     17.07 o
   6   2   5       75.56       95.00     13.51 o
   7   2   5       67.90       76.26     15.46 o
   8   2   5       43.56       41.96     17.46 o
  -8   3   5        0.80        5.17      7.97 o
  -7   3   5        6.57       19.19      9.42 o
  -6   3   5      294.39      290.61     32.69 o
  -5   3   5      539.80      567.77     28.13 o
  -4   3   5      352.26      386.45     24.46 o
  -3   3   5      689.77      555.07     40.79 o
  -2   3   5     2649.84     2609.59     46.06 o
  -1   3   5     2508.38     2382.24     48.06 o
   0   3   5     1234.78     1323.74     26.00 o
   1   3   5     2507.59     2441.43     43.50 o
   2   3   5     2649.84     2640.81     37.67 o
   3   3   5      691.03      652.72     17.96 o
   4   3   5      352.56      399.33     17.48 o
   5   3   5      539.38      554.76     23.24 o
   6   3   5      294.18      264.76     20.66 o
   7   3   5        6.53        3.16      7.22 o
   8   3   5        0.79        5.76     40.39 o
  -7   4   5       31.74       22.34     11.08 o
  -6   4   5       30.48       28.89     10.38 o
  -5   4   5       62.34       78.40     12.75 o
  -4   4   5      384.15      369.12     26.60 o
  -3   4   5      160.23      133.54     14.76 o
  -2   4   5     2957.39     2745.00     88.34 o
  -1   4   5      362.26      334.74     12.92 o
   0   4   5     2985.33     3051.60     54.98 o
   1   4   5      360.92      345.02     21.70 o
   2   4   5     2957.89     3069.12     40.84 o
   3   4   5      160.06      171.04     10.41 o
   4   4   5      384.10      411.94     16.25 o
   5   4   5       62.55       63.07      9.95 o
   6   4   5       30.54       34.92     12.99 o
   7   4   5       31.87       38.02     15.61 o
  -7   5   5        6.70        6.26      8.10 o
  -6   5   5       27.51       38.28     11.50 o
  -5   5   5        3.06       15.92     14.22 o
  -4   5   5      447.03      446.41     33.21 o
  -3   5   5       44.28       41.13     10.09 o
  -2   5   5     1193.41     1311.65     41.04 o
  -1   5   5      220.17      196.20     13.97 o
   0   5   5       16.76        8.17     16.37 o
   1   5   5      220.61      187.19      9.36 o
   2   5   5     1193.97     1327.40     28.64 o
   3   5   5       44.29       41.65      5.27 o
   4   5   5      446.49      492.24     23.74 o
   5   5   5        3.07       17.29      8.72 o
   6   5   5       27.53       24.89     10.38 o
   7   5   5        6.69        7.93     13.94 o
  -7   6   5      106.79       98.75     19.93 o
  -6   6   5       41.05       45.70     10.85 o
  -5   6   5      176.71      157.68     20.19 o
  -4   6   5      398.93      394.16     28.71 o
  -3   6   5     1050.21      973.74     40.54 o
  -2   6   5      962.98     1045.18     26.69 o
  -1   6   5     2946.67     3338.13     77.33 o
   0   6   5      903.48     1021.05     33.41 o
   1   6   5     2949.25     3265.82     45.25 o
   2   6   5      963.58     1011.96     27.10 o
   3   6   5     1052.02     1032.63     29.19 o
   4   6   5      399.02      402.94     22.70 o
   5   6   5      176.41      175.81     18.51 o
   6   6   5       40.94       44.43      9.98 o
   7   6   5      107.07      116.15     40.11 o
  -7   7   5       21.96       30.42     12.92 o
  -6   7   5       42.01       58.29     12.68 o
  -5   7   5      375.00      367.73     30.53 o
  -4   7   5      209.85      229.14     27.32 o
  -3   7   5      442.81      423.32     22.64 o
  -2   7   5       26.47       22.71      7.00 o
  -1   7   5      143.82      157.95     14.52 o
   0   7   5     1115.58     1231.51     39.74 o
   1   7   5      143.96      148.58     11.19 o
   2   7   5       26.64       27.87      6.40 o
   3   7   5      442.51      442.29     19.14 o
   4   7   5      209.78      195.12     24.99 o
   5   7   5      374.22      374.48     24.51 o
   6   7   5       41.93       53.20     13.54 o
   7   7   5       21.96       29.17     29.55 o
  -6   8   5        4.47       -7.16      9.47 o
  -5   8   5       14.85        4.08      8.82 o
  -4   8   5      248.68      239.67     24.22 o
  -3   8   5      429.76      424.19     24.26 o
  -2   8   5       69.91       65.89      7.89 o
  -1   8   5      732.08      792.45     32.78 o
   0   8   5      160.36      150.81     16.64 o
   1   8   5      732.35      807.74     26.69 o
   2   8   5       69.77       68.16      9.36 o
   3   8   5      429.93      424.73     22.03 o
   4   8   5      248.66      233.63     23.02 o
   5   8   5       14.65       18.59     10.56 o
   6   8   5        4.46       15.52      9.96 o
  -6   9   5      120.06      131.84     21.72 o
  -5   9   5      138.64      128.00     20.97 o
  -4   9   5      117.74      100.83     18.44 o
  -3   9   5       51.84       44.36     12.49 o
  -2   9   5      118.46      111.45     13.24 o
  -1   9   5      899.65      950.37     34.40 o
   0   9   5       38.98       25.94      8.48 o
   1   9   5      899.96      941.87     28.49 o
   2   9   5      118.32      128.02     11.42 o
   3   9   5       51.87       34.43     10.52 o
   4   9   5      117.57       92.85     18.43 o
   5   9   5      138.07      114.17     40.15 o
   6   9   5      120.15      132.07     29.50 o
  -6  10   5       34.28       26.37     16.86 o
  -5  10   5       35.69       28.27     11.34 o
  -4  10   5       24.06       55.68     15.99 o
  -3  10   5       78.24       96.87     16.89 o
  -2  10   5      100.51      104.37     15.49 o
  -1  10   5       50.86       28.65     11.18 o
   0  10   5      405.12      435.71     25.52 o
   1  10   5       50.88       44.53      8.75 o
   2  10   5      100.13      105.75     18.12 o
   3  10   5       78.13       63.67     12.28 o
   4  10   5       24.03       36.24     34.36 o
   5  10   5       35.66       50.78     20.41 o
   6  10   5       34.33       19.22     15.89 o
  -5  11   5       14.73       12.15      9.92 o
  -4  11   5        2.70       -4.62      7.71 o
  -3  11   5      140.66      135.86     19.87 o
  -2  11   5      153.69      150.78     16.23 o
  -1  11   5      228.92      191.54     27.50 o
   0  11   5      153.76      147.41     19.78 o
   1  11   5      229.18      220.53     18.13 o
   2  11   5      153.35      169.00     17.06 o
   3  11   5      140.35      174.19     54.88 o
   4  11   5        2.76        3.03     27.78 o
   5  11   5       14.80       10.14     12.87 o
  -4  12   5       21.83       22.48     11.32 o
  -3  12   5       19.72       20.71     10.25 o
  -2  12   5       19.86       18.29      9.59 o
  -1  12   5      113.67      115.29     16.22 o
   0  12   5       75.65       47.68     12.25 o
   1  12   5      113.36      113.48     15.85 o
   2  12   5       19.71       13.67      9.86 o
   3  12   5       19.84       19.91     14.96 o
   4  12   5       21.88       13.47     14.21 o
  -3  13   5       36.19       46.99     14.23 o
  -2  13   5       98.38      104.24     19.82 o
  -1  13   5       13.37        9.56      6.52 o
   0  13   5       16.50       16.60      9.18 o
   1  13   5       13.44       13.01     14.48 o
   2  13   5       98.17       76.91     24.03 o
   3  13   5       36.16       23.02     16.40 o
  -2  14   5       97.02      135.95     77.82 o
  -1  14   5       99.45      101.86     20.01 o
   0  14   5        0.01       11.61     13.31 o
   1  14   5       99.54       89.00     24.27 o
   2  14   5       97.46       81.45     36.17 o
   0   0   6    10607.23     9441.58     52.50 o
   1   0   6      519.02      624.17     15.57 o
   2   0   6       15.75       15.23      4.95 o
   3   0   6      762.09      741.75     32.40 o
   4   0   6      609.24      572.47     21.94 o
   5   0   6       42.15       42.92      6.29 o
   6   0   6       12.14       13.95      8.25 o
   7   0   6       48.79       89.95     21.22 o
   8   0   6      163.09      151.26     27.78 o
  -8   1   6        9.91       28.50     13.39 o
  -7   1   6      118.21      130.79     17.48 o
  -6   1   6      107.33      122.93     15.65 o
  -5   1   6      158.82      173.19     15.95 o
  -4   1   6      511.41      526.03     22.66 o
  -3   1   6      469.94      475.01     25.56 o
  -2   1   6      623.17      565.56     13.87 o
  -1   1   6     9371.62     9379.56     79.71 o
   0   1   6     2425.04     2318.06     48.30 o
   1   1   6     9374.00     9187.64     89.15 o
   2   1   6      620.64      559.58     15.19 o
   3   1   6      470.31      476.31     15.72 o
   4   1   6      511.09      511.07     17.59 o
   5   1   6      158.79      150.73     12.43 o
   6   1   6      107.23      110.56     14.14 o
   7   1   6      118.40      103.00     18.24 o
   8   1   6        9.97       37.92     16.35 o
  -8   2   6       69.95       74.97     17.68 o
  -7   2   6       37.40       38.89     10.61 o
  -6   2   6      100.72      104.94     18.25 o
  -5   2   6       31.57       27.82      8.59 o
  -4   2   6      134.62       96.05     11.99 o
  -3   2   6      250.46      242.32     12.53 o
  -2   2   6     1394.69     1272.33     25.95 o
  -1   2   6     2292.62     2370.77     33.49 o
   0   2   6     3691.25     3359.55     54.21 o
   1   2   6     2291.34     2270.16     49.39 o
   2   2   6     1397.14     1299.09     18.09 o
   3   2   6      251.01      248.91     11.01 o
   4   2   6      135.25      117.98      8.62 o
   5   2   6       31.43       17.62      6.01 o
   6   2   6      100.78       95.85     13.36 o
   7   2   6       37.37       46.21     12.83 o
   8   2   6       70.05       73.92     20.44 o
  -8   3   6       11.79       19.46     10.04 o
  -7   3   6       31.17       31.49      9.12 o
  -6   3   6       49.43       63.31     15.23 o
  -5   3   6       25.60       40.90     11.57 o
  -4   3   6      179.23      173.81     17.44 o
  -3   3   6      342.00      315.01     25.50 o
  -2   3   6      654.36      610.95     26.29 o
  -1   3   6     1212.66     1154.02     22.55 o
   0   3   6     4907.78     4704.79     34.85 o
   1   3   6     1211.17     1152.49     24.33 o
   2   3   6      654.29      580.50     23.03 o
   3   3   6      342.14      360.00     11.79 o
   4   3   6      179.23      175.20     11.93 o
   5   3   6       25.69       13.48      5.68 o
   6   3   6       49.36       53.01     16.26 o
   7   3   6       31.11       28.69     10.32 o
   8   3   6       11.82       36.51     16.11 o
  -7   4   6       22.85        7.99      9.60 o
  -6   4   6       50.22       46.10     11.37 o
  -5   4   6        5.93       14.56      9.64 o
  -4   4   6      199.53      163.15     18.19 o
  -3   4   6      391.35      383.91     35.90 o
  -2   4   6     2402.83     2494.06    134.65 o
  -1   4   6     3309.39     3352.18     91.39 o
   0   4   6     1386.11     1683.18     27.33 o
   1   4   6     3308.40     3334.32     73.72 o
   2   4   6     2402.11     2598.15     37.66 o
   3   4   6      390.95      376.35     11.88 o
   4   4   6      199.17      197.41     12.36 o
   5   4   6        5.89        7.58      5.44 o
   6   4   6       50.12       40.03     10.70 o
   7   4   6       22.93       15.13      9.88 o
  -7   5   6        0.81        1.37      9.11 o
  -6   5   6      136.22      136.08     16.70 o
  -5   5   6      362.92      339.66     32.86 o
  -4   5   6      117.59      140.11     25.51 o
  -3   5   6       64.97       69.04     12.26 o
  -2   5   6      435.90      459.19     47.36 o
  -1   5   6     3172.18     3278.09    108.62 o
   0   5   6     3757.48     3760.39     57.05 o
   1   5   6     3171.40     3385.81     44.55 o
   2   5   6      436.39      462.18     17.78 o
   3   5   6       65.09       65.18      5.12 o
   4   5   6      117.50      123.92     12.04 o
   5   5   6      362.64      362.75     22.74 o
   6   5   6      136.10      136.32     18.42 o
   7   5   6        0.80       -0.23     11.94 o
  -7   6   6       43.83       46.27     13.98 o
  -6   6   6       66.41       74.69     14.03 o
  -5   6   6      130.90      124.51     19.41 o
  -4   6   6      448.32      452.44     30.64 o
  -3   6   6      247.83      258.27     22.29 o
  -2   6   6      980.40      984.89     24.87 o
  -1   6   6      555.73      663.25     57.76 o
   0   6   6      307.09      341.63     20.45 o
   1   6   6      555.84      595.70     19.39 o
   2   6   6      979.13      995.41     26.96 o
   3   6   6      248.06      266.37     17.01 o
   4   6   6      448.37      470.90     26.62 o
   5   6   6      131.05      132.13     21.04 o
   6   6   6       66.38       69.45     11.94 o
   7   6   6       43.80       72.38     35.40 o
  -7   7   6        5.31       19.59      9.72 o
  -6   7   6       48.62       53.88     12.13 o
  -5   7   6       28.40       21.38     10.48 o
  -4   7   6      342.91      372.41     35.22 o
  -3   7   6      171.01      178.72     19.85 o
  -2   7   6      339.54      320.82     15.73 o
  -1   7   6        5.45        0.19      7.27 o
   0   7   6       12.64       15.01      8.62 o
   1   7   6        5.35        2.15      3.39 o
   2   7   6      339.66      319.47     16.56 o
   3   7   6      170.82      181.41     13.99 o
   4   7   6      342.99      354.13     21.17 o
   5   7   6       28.37       21.76      8.66 o
   6   7   6       48.47       52.76     14.04 o
   7   7   6        5.32      -21.91     32.97 o
  -6   8   6       26.77       25.44     11.69 o
  -5   8   6       52.96       48.90     13.90 o
  -4   8   6      200.77      190.96     23.06 o
  -3   8   6      953.15      941.51     35.87 o
  -2   8   6      163.78      168.87     18.44 o
  -1   8   6       21.54       11.16      8.63 o
   0   8   6       92.15       99.05     13.52 o
   1   8   6       21.80       16.26      5.41 o
   2   8   6      163.54      167.38     13.05 o
   3   8   6      953.30      954.31     29.65 o
   4   8   6      200.74      231.16     19.89 o
   5   8   6       52.82       50.80     13.13 o
   6   8   6       26.95       15.09     13.29 o
  -6   9   6       23.92        9.58      8.41 o
  -5   9   6       60.00       84.20     18.95 o
  -4   9   6      416.22      339.66     30.82 o
  -3   9   6      263.22      236.50     24.13 o
  -2   9   6      104.60       85.93     12.84 o
  -1   9   6      569.61      582.66     27.26 o
   0   9   6       26.85       20.68     13.88 o
   1   9   6      570.00      585.44     22.14 o
   2   9   6      104.86      100.10     10.44 o
   3   9   6      262.94      237.33     22.66 o
   4   9   6      415.81      396.46     31.72 o
   5   9   6       60.22       86.23     38.12 o
   6   9   6       23.80       50.14     23.00 o
  -6  10   6       13.36       10.39     11.52 o
  -5  10   6       40.96       11.97     11.33 o
  -4  10   6      280.43      228.66     26.01 o
  -3  10   6       35.92       18.04     14.92 o
  -2  10   6      678.78      634.58     32.10 o
  -1  10   6      158.92      154.25     19.78 o
   0  10   6       67.62       57.77     10.88 o
   1  10   6      159.11      144.12     15.64 o
   2  10   6      678.82      664.15     32.11 o
   3  10   6       36.11       13.49     11.71 o
   4  10   6      280.57      259.52     51.22 o
   5  10   6       40.89       31.31     23.21 o
   6  10   6       13.30       23.32     17.44 o
  -5  11   6       42.18       37.04     14.64 o
  -4  11   6       32.16       34.79     12.91 o
  -3  11   6       34.76       16.22     10.04 o
  -2  11   6       44.12       34.25      9.87 o
  -1  11   6       23.55        0.57     14.75 o
   0  11   6        0.35       -6.14     12.14 o
   1  11   6       23.73       21.32     10.14 o
   2  11   6       43.82       42.51     10.42 o
   3  11   6       34.64       50.53     32.94 o
   4  11   6       32.16       32.59     16.35 o
   5  11   6       42.20       26.41     21.79 o
  -4  12   6        7.10        6.18     10.82 o
  -3  12   6       24.11       29.05     11.88 o
  -2  12   6       56.93       43.45     11.08 o
  -1  12   6      115.72      112.60     15.46 o
   0  12   6       63.74       59.90     12.91 o
   1  12   6      115.86      120.25     18.01 o
   2  12   6       57.04       46.85     11.20 o
   3  12   6       24.23       24.67     35.13 o
   4  12   6        7.14       18.88     20.75 o
  -3  13   6       43.73       44.39     14.04 o
  -2  13   6      219.37      239.81     27.23 o
  -1  13   6       94.17       89.35     14.97 o
   0  13   6       11.24       -5.45     10.35 o
   1  13   6       94.26       76.95     21.05 o
   2  13   6      219.11      183.81     46.03 o
   3  13   6       43.69       41.51     20.51 o
  -2  14   6       13.92       39.12     71.69 o
  -1  14   6        7.38        3.47      8.80 o
   0  14   6       39.47       41.71     13.02 o
   1  14   6        7.39        3.12     14.70 o
   2  14   6       13.81       11.00     29.80 o
   1   0   7     2162.96     2029.05     53.57 o
   2   0   7     1861.95     1575.00     32.94 o
   3   0   7      891.97      863.09     28.93 o
   4   0   7        0.04       -0.12      4.43 o
   5   0   7        9.54        6.89      5.24 o
   6   0   7       42.09       33.96      9.06 o
   7   0   7      526.84      487.57     42.23 o
   8   0   7        8.05       58.85     29.14 o
  -8   1   7       50.53       74.14     18.25 o
  -7   1   7       29.63       50.27     12.76 o
  -6   1   7       63.07       79.01     18.43 o
  -5   1   7      569.69      583.98     26.43 o
  -4   1   7      169.91      148.44     13.03 o
  -3   1   7       61.88       55.51     10.61 o
  -2   1   7      838.89      763.42     19.26 o
  -1   1   7     2845.96     2828.81     27.87 o
   0   1   7       71.07       38.05      3.86 o
   1   1   7     2850.98     2775.40     26.50 o
   2   1   7      838.24      735.75     16.70 o
   3   1   7       61.97       66.26      7.45 o
   4   1   7      169.95      158.37     10.53 o
   5   1   7      569.94      536.85     23.92 o
   6   1   7       63.09       63.69     16.22 o
   7   1   7       29.50       16.34     11.24 o
   8   1   7       50.49       68.58     21.95 o
  -8   2   7       29.39       15.85     12.42 o
  -7   2   7       33.70       38.08     10.54 o
  -6   2   7      324.43      312.17     43.88 o
  -5   2   7       41.49       52.53     10.68 o
  -4   2   7      372.71      356.87     22.87 o
  -3   2   7      495.32      543.51     25.94 o
  -2   2   7      594.90      634.86     24.55 o
  -1   2   7      192.71      178.20     13.60 o
   0   2   7       39.44       37.56      8.78 o
   1   2   7      192.65      210.17     10.44 o
   2   2   7      594.28      571.44     13.82 o
   3   2   7      494.89      506.78     15.70 o
   4   2   7      372.78      363.58     14.11 o
   5   2   7       41.54       40.82      8.51 o
   6   2   7      324.72      301.58     25.92 o
   7   2   7       33.72       50.93     18.42 o
   8   2   7       29.45       48.75     19.08 o
  -8   3   7       27.63       62.17     13.93 o
  -7   3   7       25.87       18.78     10.41 o
  -6   3   7      314.70      334.97     36.50 o
  -5   3   7      202.00      244.06     19.72 o
  -4   3   7       71.08       76.68     12.59 o
  -3   3   7      345.95      386.90     23.71 o
  -2   3   7     2889.66     3125.48     91.74 o
  -1   3   7        5.56        8.58      3.92 o
   0   3   7     1990.61     2006.27     33.23 o
   1   3   7        5.64       11.40      3.83 o
   2   3   7     2889.70     3173.57     69.96 o
   3   3   7      347.72      366.34     12.70 o
   4   3   7       70.77       82.01      9.24 o
   5   3   7      202.22      212.27     14.71 o
   6   3   7      314.33      323.21     27.03 o
   7   3   7       25.94       22.44      9.32 o
   8   3   7       27.72       31.39     26.69 o
  -7   4   7        1.94       12.78     10.95 o
  -6   4   7       78.98       83.00     14.00 o
  -5   4   7      421.49      415.28     30.15 o
  -4   4   7       40.74       46.70     11.38 o
  -3   4   7      364.73      375.77     24.25 o
  -2   4   7      991.22     1149.16     43.89 o
  -1   4   7     1762.31     1690.41     99.87 o
   0   4   7       45.39       47.83      4.67 o
   1   4   7     1764.58     1773.75     28.40 o
   2   4   7      992.30     1146.62     21.61 o
   3   4   7      364.82      334.13     15.99 o
   4   4   7       40.83       44.76      6.57 o
   5   4   7      420.76      383.02     23.26 o
   6   4   7       78.97       67.51     11.42 o
   7   4   7        1.92        3.61     12.11 o
  -7   5   7        8.28       -3.84      8.75 o
  -6   5   7       42.92       38.58     10.42 o
  -5   5   7      781.57      754.97     41.34 o
  -4   5   7     1256.33     1191.22     47.39 o
  -3   5   7      264.11      258.17     21.06 o
  -2   5   7     2564.09     2687.34     83.77 o
  -1   5   7      677.58      648.54     22.32 o
   0   5   7      321.11      334.68     19.16 o
   1   5   7      676.13      668.94     22.27 o
   2   5   7     2564.69     2694.83     41.72 o
   3   5   7      264.76      210.04     21.13 o
   4   5   7     1255.74     1121.39     63.49 o
   5   5   7      781.01      759.35     32.38 o
   6   5   7       42.70       37.06     12.30 o
   7   5   7        8.30       10.02      9.06 o
  -7   6   7       29.05       40.98     14.93 o
  -6   6   7        5.65       15.89      8.87 o
  -5   6   7      100.73       68.84     15.91 o
  -4   6   7      531.94      534.36     38.33 o
  -3   6   7      397.16      330.77     25.28 o
  -2   6   7     1214.88     1197.80     43.18 o
  -1   6   7      244.86      268.22     36.15 o
   0   6   7      790.85      750.40     29.22 o
   1   6   7      245.45      247.95     11.56 o
   2   6   7     1215.48     1205.33     29.43 o
   3   6   7      397.14      374.97     15.71 o
   4   6   7      531.03      558.55     35.16 o
   5   6   7      100.67       87.70     14.57 o
   6   6   7        5.60       10.21      9.10 o
   7   6   7       29.03       32.68     27.47 o
  -7   7   7        3.43        7.13     10.97 o
  -6   7   7       76.69       66.94     15.91 o
  -5   7   7      117.94       89.74     17.81 o
  -4   7   7       30.17       29.56     11.69 o
  -3   7   7      708.80      625.83     34.40 o
  -2   7   7       20.14       13.50      3.83 o
  -1   7   7      508.37      512.74     33.87 o
   0   7   7      305.40      301.01     20.49 o
   1   7   7      507.90      485.98     18.59 o
   2   7   7       20.18       19.24      6.00 o
   3   7   7      707.37      656.01     25.27 o
   4   7   7       30.37       28.96      8.75 o
   5   7   7      117.83      110.60     17.12 o
   6   7   7       76.66       77.27     15.95 o
   7   7   7        3.49      -33.00     33.00 o
  -6   8   7        6.65       29.47     11.35 o
  -5   8   7       30.66       24.81     11.53 o
  -4   8   7       48.65       27.57     16.68 o
  -3   8   7      136.59      126.01     18.58 o
  -2   8   7       38.45       26.38     13.11 o
  -1   8   7      659.45      655.84     46.04 o
   0   8   7       44.73       68.55     11.95 o
   1   8   7      658.91      626.19     22.83 o
   2   8   7       38.26       33.83      6.96 o
   3   8   7      136.21      149.21     13.32 o
   4   8   7       48.68       47.90     13.90 o
   5   8   7       30.45       38.86     16.68 o
   6   8   7        6.73       24.64     16.52 o
  -6   9   7       84.16       92.37     18.50 o
  -5   9   7      140.85      104.53     20.21 o
  -4   9   7      349.69      335.62     29.97 o
  -3   9   7      307.45      311.14     27.63 o
  -2   9   7       84.95       80.36     14.59 o
  -1   9   7      205.06      188.56     26.10 o
   0   9   7      412.96      359.85     27.90 o
   1   9   7      205.06      197.94     13.20 o
   2   9   7       85.24       91.42     12.72 o
   3   9   7      308.01      289.91     34.93 o
   4   9   7      349.95      378.65     31.35 o
   5   9   7      140.67      115.08     29.36 o
   6   9   7       84.16       76.37     23.67 o
  -6  10   7       52.05       60.71     18.16 o
  -5  10   7       85.79       97.53     18.81 o
  -4  10   7      172.71      144.74     21.84 o
  -3  10   7       86.00       56.05     15.26 o
  -2  10   7      406.38      410.75     26.53 o
  -1  10   7      510.93      558.41     36.28 o
   0  10   7       35.70       28.79      8.63 o
   1  10   7      511.63      562.26     29.45 o
   2  10   7      406.71      455.33     27.47 o
   3  10   7       86.05       62.56     27.79 o
   4  10   7      172.73      202.73     49.95 o
   5  10   7       85.71       87.38     26.22 o
   6  10   7       52.19       43.94     21.84 o
  -5  11   7        1.81       -0.22     11.33 o
  -4  11   7       39.90       45.15     14.55 o
  -3  11   7       55.68       36.92     12.43 o
  -2  11   7       46.05       15.61     14.52 o
  -1  11   7      129.18      110.77     17.60 o
   0  11   7      391.78      391.37     31.05 o
   1  11   7      129.70      128.21     15.23 o
   2  11   7       45.88       45.88     11.19 o
   3  11   7       55.60       30.66     14.15 o
   4  11   7       39.74       48.24     20.80 o
   5  11   7        1.79       15.98     19.11 o
  -4  12   7       57.36       53.50     15.20 o
  -3  12   7       34.64       35.28     13.10 o
  -2  12   7       59.08       63.24     12.87 o
  -1  12   7       90.41       90.66     15.12 o
   0  12   7       72.55       62.36     14.29 o
   1  12   7       90.43       89.15     19.35 o
   2  12   7       59.00       51.12     10.79 o
   3  12   7       34.55       65.03     49.54 o
   4  12   7       57.21       51.48     19.85 o
  -3  13   7      207.14      184.94     25.55 o
  -2  13   7       70.88       90.11     18.90 o
  -1  13   7       52.37       57.32     13.47 o
   0  13   7      151.93      132.69     19.77 o
   1  13   7       52.40       80.98     28.13 o
   2  13   7       70.77       76.25     41.85 o
   3  13   7      207.08      196.80     32.17 o
  -2  14   7       53.18       15.19     12.84 o
  -1  14   7       47.36       44.25     12.63 o
   0  14   7        1.56       -8.95      9.24 o
   1  14   7       47.39       36.73     19.84 o
   2  14   7       53.10       28.47     25.02 o
   0   0   8       38.26       89.88     60.73 o
   1   0   8       18.11       16.05      3.55 o
   2   0   8       99.42      114.99     10.14 o
   3   0   8       53.94       96.64     13.65 o
   4   0   8      291.87      329.30     18.01 o
   5   0   8       67.04       90.54     13.01 o
   6   0   8        7.62       11.53      7.80 o
   7   0   8      333.69      430.75     34.48 o
   8   0   8       81.77       72.48     22.05 o
  -8   1   8       89.43      106.28     24.36 o
  -7   1   8       86.66       87.70     14.53 o
  -6   1   8      225.87      218.96     23.88 o
  -5   1   8       62.67       69.84     11.20 o
  -4   1   8      207.14      213.87     15.70 o
  -3   1   8     1100.27     1096.23     34.36 o
  -2   1   8      316.98      282.86     12.45 o
  -1   1   8     1449.99     1325.41     34.59 o
   0   1   8     4138.34     4021.88     84.78 o
   1   1   8     1449.09     1292.19     19.19 o
   2   1   8      316.67      258.82     12.26 o
   3   1   8     1101.31     1100.73     27.37 o
   4   1   8      206.58      199.88     13.40 o
   5   1   8       62.75       53.90     11.86 o
   6   1   8      226.39      213.53     20.15 o
   7   1   8       86.45       93.72     25.55 o
   8   1   8       89.52       73.31     29.33 o
  -8   2   8       23.64       23.46      9.97 o
  -7   2   8       92.88       79.05     14.05 o
  -6   2   8       44.37       48.52     13.51 o
  -5   2   8      159.65      155.42     15.90 o
  -4   2   8       73.98       57.27     10.86 o
  -3   2   8      276.99      266.74     24.43 o
  -2   2   8     1468.87     1499.92     37.66 o
  -1   2   8    10558.99    10584.63     56.37 o
   0   2   8      367.08      320.74     28.14 o
   1   2   8    10555.17    10610.00    101.44 o
   2   2   8     1468.90     1407.27     35.81 o
   3   2   8      276.65      265.34     11.93 o
   4   2   8       73.56       76.56      7.46 o
   5   2   8      159.28      166.53     15.14 o
   6   2   8       44.32       14.57      9.31 o
   7   2   8       92.70      103.58     22.69 o
   8   2   8       23.58       37.35     16.89 o
  -8   3   8        5.82       10.04      9.07 o
  -7   3   8       33.18       13.40      8.41 o
  -6   3   8      590.00      630.46     40.38 o
  -5   3   8      321.40      339.28     23.25 o
  -4   3   8      246.68      222.57     19.95 o
  -3   3   8      954.92      866.92     34.99 o
  -2   3   8     3821.07     3899.57     82.54 o
  -1   3   8        6.73        5.80      3.76 o
   0   3   8      794.68      766.29     30.91 o
   1   3   8        6.75        6.27      5.47 o
   2   3   8     3820.43     4006.28     40.37 o
   3   3   8      955.04      816.37     35.69 o
   4   3   8      246.17      236.42     14.96 o
   5   3   8      321.96      308.12     20.16 o
   6   3   8      590.02      653.68     37.41 o
   7   3   8       33.22       34.05     12.47 o
   8   3   8        5.83       35.39     18.16 o
  -7   4   8       10.97       13.18      9.04 o
  -6   4   8      193.79      186.46     19.34 o
  -5   4   8      467.11      429.85     31.24 o
  -4   4   8      138.11      134.25     17.10 o
  -3   4   8      464.57      491.43     27.55 o
  -2   4   8     1872.62     1993.51     64.76 o
  -1   4   8      985.89     1150.19     44.45 o
   0   4   8       97.86      117.86      6.60 o
   1   4   8      987.05     1094.36     52.78 o
   2   4   8     1873.80     1976.17     25.95 o
   3   4   8      465.35      411.89     34.71 o
   4   4   8      137.85      131.94     11.21 o
   5   4   8      466.97      441.48     35.50 o
   6   4   8      193.40      164.69     17.29 o
   7   4   8       10.93       11.70     16.31 o
  -7   5   8        4.85        2.95     10.49 o
  -6   5   8       12.62       23.16      9.03 o
  -5   5   8      214.98      225.46     27.76 o
  -4   5   8      623.12      578.90     36.61 o
  -3   5   8      240.17      223.48     20.15 o
  -2   5   8      834.08      864.68     81.79 o
  -1   5   8      759.05      635.47     34.16 o
   0   5   8     2816.24     3040.59     47.84 o
   1   5   8      758.57      662.46     23.69 o
   2   5   8      833.93      912.48     19.89 o
   3   5   8      240.44      246.51     12.36 o
   4   5   8      622.22      562.03     31.33 o
   5   5   8      214.55      215.96     25.16 o
   6   5   8       12.76       20.91     10.71 o
   7   5   8        4.87       18.45     22.20 o
  -7   6   8       24.99       21.22     10.38 o
  -6   6   8      191.88      189.98     20.36 o
  -5   6   8       88.08       78.52     18.21 o
  -4   6   8      290.40      327.22     27.75 o
  -3   6   8      423.27      407.25     27.85 o
  -2   6   8      861.57      897.56     38.26 o
  -1   6   8      716.56      679.23     39.83 o
   0   6   8       85.99      104.50     12.84 o
   1   6   8      716.49      719.50     19.87 o
   2   6   8      862.93      898.26     25.62 o
   3   6   8      424.12      442.01     16.94 o
   4   6   8      290.45      337.52     24.57 o
   5   6   8       87.85       75.49     12.18 o
   6   6   8      191.42      196.46     30.06 o
   7   6   8       24.96       61.75     34.53 o
  -7   7   8       47.89       49.02     17.33 o
  -6   7   8       95.01       65.38     16.41 o
  -5   7   8       47.41       28.08     12.24 o
  -4   7   8      249.84      236.17     24.71 o
  -3   7   8      232.72      225.70     22.15 o
  -2   7   8      130.23      168.41     18.46 o
  -1   7   8      439.34      474.98     22.47 o
   0   7   8     1077.46     1075.56     37.57 o
   1   7   8      439.49      456.40     17.58 o
   2   7   8      130.18      159.11     11.74 o
   3   7   8      233.11      234.30     14.09 o
   4   7   8      249.43      241.23     17.32 o
   5   7   8       47.45       52.15     13.02 o
   6   7   8       94.76      107.05     24.91 o
   7   7   8       47.90      -40.10     40.10 o
  -6   8   8      109.44      112.36     20.66 o
  -5   8   8       87.01      100.25     20.20 o
  -4   8   8      219.87      208.29     28.59 o
  -3   8   8      152.70      141.94     18.59 o
  -2   8   8      155.03      177.82     19.93 o
  -1   8   8      303.95      333.11     20.72 o
   0   8   8      232.62      230.35     19.09 o
   1   8   8      304.54      309.83     15.94 o
   2   8   8      155.59      174.60     13.45 o
   3   8   8      152.61      171.65     13.94 o
   4   8   8      220.22      187.89     31.71 o
   5   8   8       87.18      103.09     24.52 o
   6   8   8      109.37      124.24     27.08 o
  -6   9   8       24.11       51.10     21.87 o
  -5   9   8       91.97       97.23     19.56 o
  -4   9   8       66.24       63.67     16.45 o
  -3   9   8      194.60      196.70     32.07 o
  -2   9   8      183.64      167.32     19.52 o
  -1   9   8      440.43      435.28     39.88 o
   0   9   8      845.73      901.39     46.87 o
   1   9   8      440.13      476.69     28.57 o
   2   9   8      184.08      194.18     20.03 o
   3   9   8      194.51      196.99     26.70 o
   4   9   8       66.05       82.85     22.04 o
   5   9   8       91.87       97.45     24.10 o
   6   9   8       24.06       49.89     23.06 o
  -5  10   8      102.24       98.16     19.38 o
  -4  10   8      118.88      131.40     21.42 o
  -3  10   8      145.78      120.13     21.45 o
  -2  10   8      313.76      315.63     24.01 o
  -1  10   8       54.92       45.59     24.65 o
   0  10   8      281.40      312.14     32.74 o
   1  10   8       54.77       60.27     14.78 o
   2  10   8      313.06      367.73     28.73 o
   3  10   8      146.00      153.45     20.78 o
   4  10   8      119.14      130.95     27.09 o
   5  10   8      101.93      110.32     25.63 o
  -5  11   8       16.29       27.73     13.08 o
  -4  11   8       45.32       48.24     14.71 o
  -3  11   8      108.67      102.06     17.64 o
  -2  11   8      113.67      106.20     14.78 o
  -1  11   8       41.19       21.58     14.39 o
   0  11   8       51.07       44.54     13.62 o
   1  11   8       41.32       49.86     13.62 o
   2  11   8      113.53      111.69     15.32 o
   3  11   8      108.40       71.89     10.46 o
   4  11   8       45.33       43.04     20.58 o
   5  11   8       16.30       16.98     14.35 o
  -4  12   8       19.04       33.27     13.61 o
  -3  12   8       62.53       51.29     15.75 o
  -2  12   8       12.45        5.70      9.80 o
  -1  12   8       10.66       16.75      9.86 o
   0  12   8       14.14        8.78     12.05 o
   1  12   8       10.76       39.95     26.47 o
   2  12   8       12.54        8.49      9.57 o
   3  12   8       62.56       50.00     47.36 o
   4  12   8       19.13       22.07     17.29 o
  -3  13   8       40.20       38.42     13.86 o
  -2  13   8       27.49       39.10     13.31 o
  -1  13   8      148.20      157.65     19.05 o
   0  13   8        4.21       -1.40      9.36 o
   1  13   8      148.53      173.02     29.69 o
   2  13   8       27.75       31.57     24.78 o
   3  13   8       40.13       68.60     24.40 o
  -2  14   8       36.43       28.29     12.81 o
  -1  14   8      114.28      105.64     16.80 o
   0  14   8       37.96       40.16     12.44 o
   1  14   8      114.15       98.34     26.80 o
   2  14   8       36.36       21.27     28.38 o
   1   0   9      250.57      200.91      8.97 o
   2   0   9      753.76      583.25     21.55 o
   3   0   9     2961.80     2775.11     52.18 o
   4   0   9     1634.63     1538.66     38.23 o
   5   0   9      473.21      527.81     25.03 o
   6   0   9       19.00        9.91      9.09 o
   7   0   9      119.37      185.59     21.12 o
   8   0   9       59.72       63.26     20.97 o
  -8   1   9       18.40       37.05     15.68 o
  -7   1   9        7.60       14.53      8.52 o
  -6   1   9      140.91      129.26     18.99 o
  -5   1   9      150.99      154.78     14.39 o
  -4   1   9      394.76      384.52     20.60 o
  -3   1   9     2023.12     2200.04     49.06 o
  -2   1   9     1115.35     1007.51     29.93 o
  -1   1   9     1944.78     1852.01     43.14 o
   0   1   9     1222.82     1225.53     23.45 o
   1   1   9     1944.15     1813.34     23.96 o
   2   1   9     1114.66     1001.38     23.06 o
   3   1   9     2022.57     2112.28     39.90 o
   4   1   9      394.85      391.47     18.88 o
   5   1   9      151.04      155.18     17.48 o
   6   1   9      140.97      126.02     16.07 o
   7   1   9        7.62       20.45     19.23 o
   8   1   9       18.36       19.02     14.54 o
  -8   2   9       14.64       25.87      9.55 o
  -7   2   9      106.55       79.13     16.99 o
  -6   2   9      100.51       99.66     17.49 o
  -5   2   9      227.31      277.48     20.73 o
  -4   2   9      131.53      138.63     16.05 o
  -3   2   9     1724.26     1821.63     46.71 o
  -2   2   9      326.47      335.75     12.86 o
  -1   2   9     1996.69     1942.56     62.33 o
   0   2   9        2.19        3.10      2.18 o
   1   2   9     1997.69     2117.13     22.74 o
   2   2   9      325.80      326.23     20.14 o
   3   2   9     1722.52     1804.44     34.65 o
   4   2   9      131.24      130.51     11.09 o
   5   2   9      227.68      253.85     19.95 o
   6   2   9      100.49       73.68     18.60 o
   7   2   9      106.57       99.46     21.76 o
   8   2   9       14.67        5.27     24.07 o
  -7   3   9        5.88       26.76     12.40 o
  -6   3   9       88.51      121.42     22.06 o
  -5   3   9      560.60      595.78     29.86 o
  -4   3   9      158.64      147.94     16.95 o
  -3   3   9      590.90      626.51     30.03 o
  -2   3   9      569.54      614.24     33.09 o
  -1   3   9      937.47      965.98     22.81 o
   0   3   9       56.69       65.80     10.94 o
   1   3   9      939.72      954.63     24.99 o
   2   3   9      569.71      551.81     26.69 o
   3   3   9      590.38      566.77     25.06 o
   4   3   9      158.23      169.34     12.92 o
   5   3   9      561.18      559.45     25.77 o
   6   3   9       88.76      104.16     19.46 o
   7   3   9        5.83       40.38     17.17 o
  -7   4   9       19.13       29.36     12.36 o
  -6   4   9      126.25      150.74     17.98 o
  -5   4   9      415.75      452.28     31.43 o
  -4   4   9       34.15       44.31     11.91 o
  -3   4   9       52.36       59.74     13.51 o
  -2   4   9      730.15      726.75     31.86 o
  -1   4   9      475.92      543.12     20.72 o
   0   4   9      320.96      348.30     17.21 o
   1   4   9      476.90      533.68     22.79 o
   2   4   9      730.21      690.71     18.46 o
   3   4   9       52.40       30.96      6.75 o
   4   4   9       34.08       37.72      6.37 o
   5   4   9      415.63      475.90     29.30 o
   6   4   9      126.44      145.31     16.28 o
   7   4   9       19.03       13.73      7.75 o
  -7   5   9        5.77       26.72     12.85 o
  -6   5   9      177.73      202.24     20.82 o
  -5   5   9      454.85      414.04     31.38 o
  -4   5   9      210.13      205.69     22.32 o
  -3   5   9      183.56      203.28     19.49 o
  -2   5   9      284.24      274.51     22.24 o
  -1   5   9     1432.31     1554.01     56.98 o
   0   5   9      911.76      807.76     38.09 o
   1   5   9     1433.75     1457.48     57.68 o
   2   5   9      284.10      287.97     11.05 o
   3   5   9      183.98      188.82     11.10 o
   4   5   9      210.65      249.97     55.94 o
   5   5   9      455.29      412.93     32.87 o
   6   5   9      177.45      176.89     19.71 o
   7   5   9        5.74        0.58     22.76 o
  -7   6   9        8.12        7.41      9.70 o
  -6   6   9       86.52      108.82     18.67 o
  -5   6   9       69.23       63.95     16.36 o
  -4   6   9      216.33      236.49     23.76 o
  -3   6   9      473.94      497.44     30.27 o
  -2   6   9     1127.61     1219.64     44.61 o
  -1   6   9      417.16      419.23     23.73 o
   0   6   9      108.93      102.68      8.07 o
   1   6   9      417.14      405.64     17.84 o
   2   6   9     1126.60     1224.25     23.57 o
   3   6   9      474.68      501.94     17.93 o
   4   6   9      216.34      232.10     20.39 o
   5   6   9       69.02       57.79     12.69 o
   6   6   9       86.50      132.21     24.65 o
   7   6   9        8.20       36.72     29.93 o
  -7   7   9       84.14      102.81     23.32 o
  -6   7   9       28.54       44.23     15.91 o
  -5   7   9       43.37       36.33     13.53 o
  -4   7   9      258.83      240.27     25.72 o
  -3   7   9       82.22       95.74     16.25 o
  -2   7   9       81.52       73.51     18.65 o
  -1   7   9      293.89      353.23     22.22 o
   0   7   9      124.77      142.42     15.58 o
   1   7   9      294.00      316.08     14.35 o
   2   7   9       81.73       75.76      8.49 o
   3   7   9       82.56       77.45      7.70 o
   4   7   9      259.06      279.65     49.62 o
   5   7   9       43.24       38.82     10.90 o
   6   7   9       28.73       51.63     53.85 o
   7   7   9       84.24      -21.65     38.02 o
  -6   8   9       99.17      108.00     20.67 o
  -5   8   9      219.33      205.79     25.84 o
  -4   8   9      262.93      246.40     26.84 o
  -3   8   9      151.56      143.08     19.45 o
  -2   8   9       91.70       67.72     12.85 o
  -1   8   9      508.07      552.63     31.79 o
   0   8   9       27.77       21.94      8.91 o
   1   8   9      508.15      503.77     21.34 o
   2   8   9       91.61       84.28      9.44 o
   3   8   9      151.80      143.62     16.34 o
   4   8   9      263.00      235.94     25.14 o
   5   8   9      219.68      226.43     33.14 o
   6   8   9       99.25      116.32     25.59 o
  -6   9   9       95.99       99.48     21.55 o
  -5   9   9       10.19        5.92     11.28 o
  -4   9   9      102.42      101.26     18.09 o
  -3   9   9      559.46      523.05     42.46 o
  -2   9   9      202.10      191.72     21.33 o
  -1   9   9      168.42      165.92     25.34 o
   0   9   9      163.59      198.92     22.12 o
   1   9   9      168.12      182.65     22.35 o
   2   9   9      202.17      223.78     21.11 o
   3   9   9      559.65      569.12     41.84 o
   4   9   9      102.41       83.17     16.20 o
   5   9   9       10.18       40.83     27.42 o
   6   9   9       96.02      105.39     26.01 o
  -5  10   9       42.44       65.74     17.09 o
  -4  10   9      172.76      177.43     24.32 o
  -3  10   9       69.62       74.24     15.28 o
  -2  10   9      376.65      320.15     35.60 o
  -1  10   9      577.20      661.31     53.86 o
   0  10   9      443.74      477.26     40.10 o
   1  10   9      577.65      724.91     37.78 o
   2  10   9      376.90      404.98     29.12 o
   3  10   9       69.60       54.86     11.71 o
   4  10   9      172.99      188.63     23.50 o
   5  10   9       42.44       73.74     31.31 o
  -5  11   9        0.91       13.37     11.98 o
  -4  11   9       24.87       15.96      8.92 o
  -3  11   9       16.62        6.10      8.48 o
  -2  11   9       31.86       24.22      9.90 o
  -1  11   9      191.08      214.33     25.23 o
   0  11   9       10.96        7.06     11.79 o
   1  11   9      191.35      241.07     31.51 o
   2  11   9       31.88       45.89     10.33 o
   3  11   9       16.66        6.26     17.85 o
   4  11   9       24.78       32.34     17.19 o
   5  11   9        0.90       -2.47     14.01 o
  -4  12   9       23.91       29.78     12.27 o
  -3  12   9       15.07       13.15      9.48 o
  -2  12   9      102.52      114.96     21.92 o
  -1  12   9      206.80      191.98     20.26 o
   0  12   9        3.20       -8.81      9.66 o
   1  12   9      206.87      215.99     24.67 o
   2  12   9      102.71      103.43     17.17 o
   3  12   9       15.12       15.58     25.13 o
   4  12   9       24.00       21.19     17.78 o
  -3  13   9        7.12       12.10     10.84 o
  -2  13   9       84.02      112.11     20.73 o
  -1  13   9       52.14       66.36     14.29 o
   0  13   9      116.41      115.62     19.13 o
   1  13   9       52.09       90.22     28.94 o
   2  13   9       84.11       66.95     31.70 o
   3  13   9        7.11       16.28     21.74 o
  -2  14   9       90.59       92.01     21.63 o
  -1  14   9       71.41       67.38     14.58 o
   0  14   9        2.20       -4.40     13.23 o
   1  14   9       71.48       74.79     24.82 o
   2  14   9       90.21       78.51     35.05 o
   0   0  10     6023.01     5598.01     73.04 o
   1   0  10      506.38      538.41     14.86 o
   2   0  10       10.29       10.45      6.49 o
   3   0  10      901.03      952.37     38.42 o
   4   0  10      434.64      492.12     22.24 o
   5   0  10       13.67       29.49      7.95 o
   6   0  10        3.99       30.08     11.43 o
   7   0  10      104.39      118.64     19.17 o
   8   0  10       53.75       63.11     21.41 o
  -8   1  10       45.69       31.58     15.59 o
  -7   1  10      105.89      117.63     16.77 o
  -6   1  10       27.14       22.05     10.81 o
  -5   1  10       77.07       76.98     10.98 o
  -4   1  10      436.85      446.29     22.23 o
  -3   1  10      255.52      314.80     30.92 o
  -2   1  10       72.00       55.60      9.53 o
  -1   1  10        3.12       16.12      6.20 o
   0   1  10     1429.81     1397.99     27.79 o
   1   1  10        3.16       24.95      8.50 o
   2   1  10       72.04       49.03      6.25 o
   3   1  10      255.80      283.79     17.80 o
   4   1  10      436.34      427.11     20.06 o
   5   1  10       77.42       69.26     12.35 o
   6   1  10       27.13       23.36      9.26 o
   7   1  10      105.87       67.89     24.14 o
   8   1  10       45.76       55.53     24.86 o
  -8   2  10        6.14       12.61     12.45 o
  -7   2  10       28.64       41.15     13.22 o
  -6   2  10       17.17       24.93     11.13 o
  -5   2  10      796.08      815.37     33.71 o
  -4   2  10      389.81      382.85     24.79 o
  -3   2  10      116.19      100.76     13.83 o
  -2   2  10      329.43      318.09     12.88 o
  -1   2  10     1306.82     1264.11     23.88 o
   0   2  10      261.27      274.62     17.78 o
   1   2  10     1306.05     1255.53     17.76 o
   2   2  10      330.43      317.10     10.72 o
   3   2  10      116.09       92.08      9.09 o
   4   2  10      390.89      385.63     18.08 o
   5   2  10      795.80      759.89     31.67 o
   6   2  10       17.20       14.72      9.34 o
   7   2  10       28.71       33.20     15.57 o
   8   2  10        6.17       31.41     16.39 o
  -7   3  10       70.53       69.39     16.81 o
  -6   3  10      201.96      211.62     24.41 o
  -5   3  10       40.26       61.29     14.43 o
  -4   3  10       65.61       50.17     12.11 o
  -3   3  10      405.65      437.37     26.16 o
  -2   3  10     1278.28     1417.06     55.73 o
  -1   3  10      511.98      459.87     40.67 o
   0   3  10        1.84        3.03      5.31 o
   1   3  10      512.19      511.27     15.27 o
   2   3  10     1279.38     1320.12     29.05 o
   3   3  10      405.75      405.15     15.83 o
   4   3  10       65.45       53.72      7.73 o
   5   3  10       40.42       49.04     12.18 o
   6   3  10      201.70      205.96     28.49 o
   7   3  10       70.49       70.43     17.54 o
  -7   4  10       15.00       10.23      9.41 o
  -6   4  10      311.28      326.83     25.35 o
  -5   4  10      151.78      179.15     23.44 o
  -4   4  10      191.80      211.01     21.08 o
  -3   4  10      735.09      802.49     35.97 o
  -2   4  10     2350.85     2380.60     68.00 o
  -1   4  10     1300.48     1498.67     74.87 o
   0   4  10     1405.59     1500.87     33.79 o
   1   4  10     1300.41     1468.09     39.53 o
   2   4  10     2350.62     2371.76     47.59 o
   3   4  10      735.42      826.01     22.48 o
   4   4  10      192.09      197.43     17.06 o
   5   4  10      151.62      195.31     25.40 o
   6   4  10      311.11      315.32     22.76 o
   7   4  10       15.02       27.63     14.19 o
  -7   5  10       72.69       84.12     17.80 o
  -6   5  10        2.35       26.42     10.60 o
  -5   5  10       52.93       76.47     19.50 o
  -4   5  10       29.31       22.94     10.24 o
  -3   5  10      542.86      560.73     31.36 o
  -2   5  10      220.84      222.12     19.54 o
  -1   5  10     1056.41     1063.16     71.58 o
   0   5  10      436.83      473.01     14.02 o
   1   5  10     1056.94     1074.15     36.02 o
   2   5  10      220.74      204.46     10.07 o
   3   5  10      543.91      566.75     20.97 o
   4   5  10       29.29       21.40      7.42 o
   5   5  10       52.73       63.63     16.46 o
   6   5  10        2.34       49.27     28.10 o
   7   5  10       73.02       39.20     25.45 o
  -7   6  10        0.60       10.88      9.95 o
  -6   6  10        1.47       19.82     10.73 o
  -5   6  10       49.65       38.31     12.05 o
  -4   6  10      128.20      144.27     20.10 o
  -3   6  10       33.03       29.85     10.24 o
  -2   6  10     1153.08     1303.69     46.89 o
  -1   6  10       73.83       90.70     14.18 o
   0   6  10      163.60      182.95      9.82 o
   1   6  10       73.84       69.23      8.12 o
   2   6  10     1154.08     1285.35     23.30 o
   3   6  10       33.06       28.42      5.10 o
   4   6  10      127.95      155.63     33.30 o
   5   6  10       49.64       83.94     32.33 o
   6   6  10        1.49       11.15     35.61 o
   7   6  10        0.61       14.04     19.65 o
  -7   7  10       18.97       15.00     13.46 o
  -6   7  10       93.90       73.60     16.06 o
  -5   7  10       29.24       16.91      9.17 o
  -4   7  10      486.35      476.06     34.94 o
  -3   7  10      225.51      231.18     23.10 o
  -2   7  10      223.97      260.48     23.42 o
  -1   7  10      773.87      842.27     38.96 o
   0   7  10     1346.93     1506.89     43.82 o
   1   7  10      774.30      767.09     32.99 o
   2   7  10      224.50      278.47     14.99 o
   3   7  10      225.27      225.71     15.56 o
   4   7  10      486.12      518.26     36.12 o
   5   7  10       29.36        8.39     13.81 o
   6   7  10       93.87       92.18     24.85 o
   7   7  10       18.94        6.85     27.22 o
  -6   8  10       16.40       22.37     11.86 o
  -5   8  10       34.11       54.32     16.63 o
  -4   8  10      381.15      381.01     31.78 o
  -3   8  10      100.37      101.64     17.43 o
  -2   8  10      371.63      361.34     28.11 o
  -1   8  10       43.23       52.96     16.94 o
   0   8  10      309.37      312.91     22.61 o
   1   8  10       43.48       57.72     14.62 o
   2   8  10      371.32      397.29     25.23 o
   3   8  10      100.48       95.44     13.94 o
   4   8  10      380.80      433.22     38.39 o
   5   8  10       34.25      103.62     47.34 o
   6   8  10       16.52       33.57     29.72 o
  -6   9  10       30.41       62.79     18.40 o
  -5   9  10      134.54      129.30     21.79 o
  -4   9  10       25.89       40.98     14.13 o
  -3   9  10      483.18      484.70     41.79 o
  -2   9  10      448.11      410.69     31.10 o
  -1   9  10      127.11      108.22     22.20 o
   0   9  10     2906.86     3071.17     70.82 o
   1   9  10      127.46      115.46     19.43 o
   2   9  10      448.38      447.14     29.33 o
   3   9  10      483.17      522.19     75.35 o
   4   9  10       25.97       24.62     12.66 o
   5   9  10      134.58       99.51     24.23 o
   6   9  10       30.18       19.77     43.43 o
  -5  10  10      104.02      118.81     20.97 o
  -4  10  10        0.56       13.71      9.78 o
  -3  10  10       39.29       17.90     10.53 o
  -2  10  10        6.69       -0.98      9.32 o
  -1  10  10      152.92      176.46     28.81 o
   0  10  10      654.61      639.26     46.77 o
   1  10  10      153.55      213.32     28.96 o
   2  10  10        6.67       21.40     11.89 o
   3  10  10       39.34       15.48     11.10 o
   4  10  10        0.59       13.18     12.03 o
   5  10  10      103.95      101.82     26.22 o
  -5  11  10       34.12       36.15     15.23 o
  -4  11  10        5.47        8.60     10.75 o
  -3  11  10       66.07       43.57     13.85 o
  -2  11  10        9.02        7.59      7.48 o
  -1  11  10       85.91      126.29     30.41 o
   0  11  10       65.25       63.56     16.78 o
   1  11  10       85.83      166.61     43.56 o
   2  11  10        9.09       18.30     10.16 o
   3  11  10       65.86       54.44     10.47 o
   4  11  10        5.45        2.04     12.66 o
   5  11  10       34.07       35.91     19.78 o
  -4  12  10       41.12       38.72     14.94 o
  -3  12  10        5.42       -5.77     11.66 o
  -2  12  10      147.32      126.59     18.03 o
  -1  12  10        5.92       10.42      9.04 o
   0  12  10       23.00       20.41     11.17 o
   1  12  10        6.03       17.44     15.38 o
   2  12  10      147.55      169.15     27.05 o
   3  12  10        5.33        0.48     26.55 o
   4  12  10       40.95       34.09     19.25 o
  -3  13  10        0.76       -5.94      7.78 o
  -2  13  10      108.88      110.73     20.41 o
  -1  13  10      120.95      147.04     18.43 o
   0  13  10       73.98       66.99     15.68 o
   1  13  10      120.82      160.03     36.41 o
   2  13  10      108.96       64.41     25.04 o
   3  13  10        0.78      -21.08     21.42 o
  -1  14  10       11.87       11.42      8.41 o
   0  14  10      221.07      186.12     24.82 o
   1  14  10       11.95       21.60     13.48 o
   1   0  11       60.91       70.03      6.44 o
   2   0  11      436.74      417.02     19.56 o
   3   0  11      179.23      160.50     21.03 o
   4   0  11      297.22      310.62     18.73 o
   5   0  11        2.55       14.86      8.12 o
   6   0  11      366.25      408.59     32.17 o
   7   0  11        0.05       15.87     10.69 o
   8   0  11       16.86       23.07     16.04 o
  -8   1  11       37.63       41.56     16.94 o
  -7   1  11       58.91       66.31     14.98 o
  -6   1  11       95.44       96.79     19.45 o
  -5   1  11       43.51       38.40      8.44 o
  -4   1  11      448.93      480.81     26.90 o
  -3   1  11     1333.70     1386.87     45.27 o
  -2   1  11      710.86      720.45     26.77 o
  -1   1  11     6674.27     6828.73     73.43 o
   0   1  11     2194.98     2025.36     33.06 o
   1   1  11     6672.80     6866.82    112.27 o
   2   1  11      712.61      718.21     20.68 o
   3   1  11     1334.20     1334.24     37.83 o
   4   1  11      448.93      463.44     21.13 o
   5   1  11       43.33       34.45      9.43 o
   6   1  11       95.56       68.42     12.50 o
   7   1  11       58.91       66.39     19.35 o
   8   1  11       37.68       56.50     18.76 o
  -7   2  11        9.98        2.65      8.22 o
  -6   2  11      165.64      168.61     25.75 o
  -5   2  11      329.63      377.66     24.59 o
  -4   2  11      247.30      222.12     19.84 o
  -3   2  11      121.33      140.20     14.90 o
  -2   2  11     2015.21     2172.01     34.47 o
  -1   2  11     1047.99     1025.49     23.95 o
   0   2  11      113.74      101.02     13.24 o
   1   2  11     1047.25     1023.70     18.70 o
   2   2  11     2016.87     2041.16     34.46 o
   3   2  11      121.22      122.12      8.56 o
   4   2  11      247.13      211.30     14.09 o
   5   2  11      329.07      345.91     25.16 o
   6   2  11      165.37      168.72     26.18 o
   7   2  11        9.98        5.60     18.78 o
  -7   3  11       20.04       26.11     10.94 o
  -6   3  11       35.94       45.02     13.65 o
  -5   3  11      263.84      326.57     31.38 o
  -4   3  11       45.39       47.15     11.95 o
  -3   3  11      724.29      802.22     34.52 o
  -2   3  11      668.00      644.52     29.10 o
  -1   3  11      384.35      342.04     34.51 o
   0   3  11      587.84      540.48     17.15 o
   1   3  11      384.53      403.79     14.08 o
   2   3  11      668.19      649.29     23.08 o
   3   3  11      723.13      788.69     29.11 o
   4   3  11       45.23       54.12      8.42 o
   5   3  11      263.81      292.06     30.84 o
   6   3  11       36.15       50.22     16.45 o
   7   3  11       19.99       47.58     16.76 o
  -7   4  11       22.28       21.50     10.84 o
  -6   4  11       45.49       79.55     14.36 o
  -5   4  11      316.99      354.76     28.68 o
  -4   4  11        0.57       14.09     11.62 o
  -3   4  11     1084.30     1109.16     41.76 o
  -2   4  11      996.56     1103.54     58.22 o
  -1   4  11       66.63      111.29     30.21 o
   0   4  11        3.40        1.92      7.52 o
   1   4  11       66.21       86.73     12.80 o
   2   4  11      996.51     1066.73     28.71 o
   3   4  11     1084.03     1109.99     32.24 o
   4   4  11        0.55       -0.89      5.02 o
   5   4  11      316.89      330.37     24.44 o
   6   4  11       45.56       45.77     15.84 o
   7   4  11       22.17       15.19     16.77 o
  -7   5  11       12.57       13.18      9.39 o
  -6   5  11      217.90      185.79     20.44 o
  -5   5  11       80.45       89.79     19.68 o
  -4   5  11       12.28        6.81      9.38 o
  -3   5  11      350.01      342.66     25.94 o
  -2   5  11       60.01       63.92     12.30 o
  -1   5  11       12.21        4.81      1.76 o
   0   5  11      187.21      142.59     12.82 o
   1   5  11       12.16       23.99     10.39 o
   2   5  11       59.91       47.60      8.45 o
   3   5  11      350.35      367.43     17.79 o
   4   5  11       12.24       12.17      5.58 o
   5   5  11       80.48       84.33     12.96 o
   6   5  11      217.56      177.49     28.94 o
   7   5  11       12.56       37.36     26.76 o
  -7   6  11        1.63        8.76      7.93 o
  -6   6  11      108.66       85.45     17.64 o
  -5   6  11       25.89       18.59     10.40 o
  -4   6  11      375.03      332.02     28.35 o
  -3   6  11       99.38       84.30     14.54 o
  -2   6  11      716.92      699.36     38.11 o
  -1   6  11      304.20      278.47     19.82 o
   0   6  11       22.99       31.71      6.16 o
   1   6  11      303.67      346.52     30.30 o
   2   6  11      716.66      620.04     48.97 o
   3   6  11       99.19      115.19      9.93 o
   4   6  11      374.77      381.08     51.31 o
   5   6  11       25.82       37.58     19.45 o
   6   6  11      108.66       79.58     21.36 o
   7   6  11        1.66        3.96     18.78 o
  -6   7  11       18.63       38.38     14.73 o
  -5   7  11        6.70        1.83      8.58 o
  -4   7  11      120.86      108.07     20.05 o
  -3   7  11      200.63      212.11     22.44 o
  -2   7  11     1359.65     1336.03     50.43 o
  -1   7  11      791.26      822.11     27.74 o
   0   7  11        8.06       10.69      3.43 o
   1   7  11      791.38      855.83     44.65 o
   2   7  11     1360.71     1375.27     44.49 o
   3   7  11      200.83      222.60     19.55 o
   4   7  11      121.00      262.22     45.95 o
   5   7  11        6.70        6.65     17.50 o
   6   7  11       18.57       21.96     29.27 o
  -6   8  11        3.79        3.13      8.62 o
  -5   8  11      322.58      309.61     31.01 o
  -4   8  11      306.05      308.65     29.91 o
  -3   8  11       96.24       88.87     16.79 o
  -2   8  11      111.40       92.41     14.97 o
  -1   8  11      404.61      421.66     36.06 o
   0   8  11      291.77      285.36     22.06 o
   1   8  11      404.78      459.98     40.73 o
   2   8  11      111.51      133.64     15.77 o
   3   8  11       96.46       75.23     13.44 o
   4   8  11      305.81      356.35     35.98 o
   5   8  11      322.43      304.73     39.02 o
   6   8  11        3.79       11.25     19.92 o
  -6   9  11      159.62      166.82     29.12 o
  -5   9  11       14.41       15.53     12.96 o
  -4   9  11        0.86        1.71     10.83 o
  -3   9  11      185.49      204.71     28.72 o
  -2   9  11      667.21      651.44     39.40 o
  -1   9  11       20.16       42.00     17.05 o
   0   9  11      245.81      241.45     30.30 o
   1   9  11       20.02       26.83     14.14 o
   2   9  11      667.29      718.77     36.49 o
   3   9  11      185.47      226.77     69.14 o
   4   9  11        0.84      -15.65     16.10 o
   5   9  11       14.33       32.33     22.26 o
   6   9  11      159.62      169.01     33.78 o
  -5  10  11       12.14       18.79     12.02 o
  -4  10  11      120.01      113.23     20.19 o
  -3  10  11       91.97       63.57     15.54 o
  -2  10  11      251.15      243.73     26.34 o
  -1  10  11      126.03      116.75     25.75 o
   0  10  11     1413.61     1380.40     68.40 o
   1  10  11      126.02      124.19     24.41 o
   2  10  11      251.76      222.45     21.56 o
   3  10  11       92.19       63.83     24.14 o
   4  10  11      119.79      112.24     19.01 o
   5  10  11       12.13       39.31     18.69 o
  -5  11  11       24.22       29.72     13.22 o
  -4  11  11       24.78       14.35     12.63 o
  -3  11  11        0.66       -0.97      9.69 o
  -2  11  11      190.94      183.94     23.17 o
  -1  11  11      169.45      194.67     30.05 o
   0  11  11       35.49       53.24     19.62 o
   1  11  11      168.78      199.39     40.78 o
   2  11  11      191.39      205.49     22.10 o
   3  11  11        0.68        4.98     18.29 o
   4  11  11       24.73       21.12     17.01 o
   5  11  11       24.30       31.12     18.84 o
  -4  12  11       55.03       61.91     16.46 o
  -3  12  11       13.02        4.29      9.18 o
  -2  12  11       94.81      109.84     16.27 o
  -1  12  11       14.89       17.28     11.00 o
   0  12  11        0.00        2.50      8.46 o
   1  12  11       14.83       15.14     16.75 o
   2  12  11       94.62      111.89     22.78 o
   3  12  11       12.93       18.07     14.00 o
   4  12  11       55.13       51.16     21.97 o
  -3  13  11        5.92       15.98     13.49 o
  -2  13  11       15.22        5.32      9.93 o
  -1  13  11      106.82      109.46     17.00 o
   0  13  11      185.29      177.93     24.53 o
   1  13  11      106.43      147.15     35.28 o
   2  13  11       15.18        8.14     11.04 o
   3  13  11        5.93       17.63     22.44 o
  -1  14  11        8.21       -2.43      8.57 o
   0  14  11        9.75       -2.02     12.29 o
   1  14  11        8.31       22.37     14.85 o
   0   0  12     1086.47      938.92     53.32 o
   1   0  12     1751.36     1762.11     36.21 o
   2   0  12       17.81       23.51      8.27 o
   3   0  12       21.24       13.63      6.06 o
   4   0  12      757.49      829.17     29.93 o
   5   0  12      341.84      358.41     21.72 o
   6   0  12      693.26      637.64     38.58 o
   7   0  12        0.32       -4.77      7.96 o
  -7   1  12       53.68       60.73     14.98 o
  -6   1  12       61.27       54.99     15.28 o
  -5   1  12      102.58      143.88     15.70 o
  -4   1  12       27.56       24.71      8.50 o
  -3   1  12      185.40      189.00     19.46 o
  -2   1  12      543.12      605.29     25.78 o
  -1   1  12     2587.23     2490.01     45.30 o
   0   1  12      224.82      204.22     11.78 o
   1   1  12     2585.67     2541.74     51.03 o
   2   1  12      543.19      582.00     19.46 o
   3   1  12      184.61      195.30     13.24 o
   4   1  12       27.55       13.42      7.88 o
   5   1  12      102.98      117.73     12.91 o
   6   1  12       60.96       50.47     15.03 o
   7   1  12       53.55       66.04     21.09 o
  -7   2  12       27.26       25.83     11.77 o
  -6   2  12      474.50      460.37     35.10 o
  -5   2  12      448.73      456.74     26.18 o
  -4   2  12      294.42      283.22     22.20 o
  -3   2  12        5.36        8.95      8.63 o
  -2   2  12     2693.58     2873.56     65.83 o
  -1   2  12      203.16      205.55     15.54 o
   0   2  12       18.42       22.48     15.96 o
   1   2  12      203.03      185.39      8.36 o
   2   2  12     2693.45     2798.92     32.26 o
   3   2  12        5.45        7.87      4.28 o
   4   2  12      294.39      281.92     16.44 o
   5   2  12      448.38      424.34     26.94 o
   6   2  12      474.03      473.89     53.59 o
   7   2  12       27.37       17.74     16.99 o
  -7   3  12        7.92       10.39      9.43 o
  -6   3  12       94.44      105.52     18.61 o
  -5   3  12      775.83      747.63     39.72 o
  -4   3  12      295.41      323.29     25.41 o
  -3   3  12      914.57      922.67     38.13 o
  -2   3  12     1613.50     1688.15     56.21 o
  -1   3  12     1873.18     1662.47    106.13 o
   0   3  12      159.30      136.63      8.47 o
   1   3  12     1872.76     2014.64     31.98 o
   2   3  12     1614.95     1711.61     49.80 o
   3   3  12      914.29      815.80     53.21 o
   4   3  12      294.83      303.14     18.97 o
   5   3  12      776.95      716.25     48.58 o
   6   3  12       94.41       99.50     20.39 o
   7   3  12        7.90       20.54     14.35 o
  -7   4  12       10.12       10.65     10.55 o
  -6   4  12      192.97      175.18     19.47 o
  -5   4  12       78.89       98.96     17.88 o
  -4   4  12      384.84      380.83     28.24 o
  -3   4  12      294.49      308.77     23.85 o
  -2   4  12      353.73      357.53     24.01 o
  -1   4  12      353.94      337.97     28.99 o
   0   4  12       16.28       -1.48     20.63 o
   1   4  12      354.76      432.78     25.00 o
   2   4  12      353.55      356.98     19.92 o
   3   4  12      294.64      311.20     17.83 o
   4   4  12      384.25      350.11     23.76 o
   5   4  12       78.75      116.53     57.11 o
   6   4  12      193.24      173.91     26.53 o
   7   4  12       10.17        5.94     12.28 o
  -7   5  12       30.35       51.48     14.29 o
  -6   5  12      168.47      178.79     23.87 o
  -5   5  12       59.06       64.01     23.16 o
  -4   5  12       29.06       26.86     10.63 o
  -3   5  12     1107.71     1090.80     44.08 o
  -2   5  12      253.21      278.23     13.68 o
  -1   5  12       47.13       45.30      9.31 o
   0   5  12       33.28       47.73      8.37 o
   1   5  12       47.18       55.88     11.88 o
   2   5  12      253.11      271.18     17.84 o
   3   5  12     1107.68     1123.83     33.66 o
   4   5  12       29.18       23.94      7.20 o
   5   5  12       59.15       41.17     14.16 o
   6   5  12      168.38      197.40     23.64 o
   7   5  12       30.44       22.50     23.51 o
  -7   6  12       22.86       24.49     20.54 o
  -6   6  12        3.49        8.90     11.63 o
  -5   6  12      209.64      191.69     24.47 o
  -4   6  12      197.78      150.84     21.23 o
  -3   6  12        2.56        4.33      8.41 o
  -2   6  12       59.26       54.25     12.27 o
  -1   6  12      398.72      400.96     33.90 o
   0   6  12      163.08      204.43     15.68 o
   1   6  12      399.21      422.05     22.89 o
   2   6  12       58.61       57.63      9.42 o
   3   6  12        2.61       10.84      8.26 o
   4   6  12      197.46      239.12     43.01 o
   5   6  12      209.04      226.00     42.46 o
   6   6  12        3.46       20.60     13.92 o
   7   6  12       22.78       20.70     21.84 o
  -6   7  12       26.24       41.53     12.03 o
  -5   7  12       30.68       40.05     13.45 o
  -4   7  12      576.38      520.34     41.98 o
  -3   7  12       88.85       82.12     15.62 o
  -2   7  12      119.14      104.55     16.45 o
  -1   7  12      328.03      346.71     32.27 o
   0   7  12       98.03       91.74     13.55 o
   1   7  12      327.93      388.00     37.97 o
   2   7  12      119.54      138.25     23.05 o
   3   7  12       88.79       80.15     14.00 o
   4   7  12      576.25      559.13     62.32 o
   5   7  12       30.74       33.72     23.67 o
   6   7  12       26.20       24.83     31.31 o
  -6   8  12       19.25       38.52     14.70 o
  -5   8  12       12.19       21.65     17.42 o
  -4   8  12      332.53      339.14     37.56 o
  -3   8  12      137.42      123.55     20.13 o
  -2   8  12       43.20       37.77     12.62 o
  -1   8  12      759.77      741.79     48.16 o
   0   8  12      249.75      319.75     30.14 o
   1   8  12      759.00      848.75     37.29 o
   2   8  12       43.32       40.62      9.46 o
   3   8  12      137.50      131.45     15.95 o
   4   8  12      331.77      321.47     33.14 o
   5   8  12       12.20       53.24     67.24 o
   6   8  12       19.29       14.62     21.20 o
  -6   9  12       33.77       50.81     18.00 o
  -5   9  12       43.22       51.27     15.51 o
  -4   9  12       57.63       65.43     16.18 o
  -3   9  12      354.65      417.91     33.70 o
  -2   9  12      196.89      208.41     23.72 o
  -1   9  12      613.87      594.48     45.50 o
   0   9  12      192.41      207.13     27.87 o
   1   9  12      615.00      650.52     38.22 o
   2   9  12      196.96      211.92     22.24 o
   3   9  12      354.74      419.71     83.24 o
   4   9  12       57.98       52.72     15.80 o
   5   9  12       43.35       25.23     13.86 o
   6   9  12       33.74       74.72     55.79 o
  -5  10  12        1.67       16.11     12.05 o
  -4  10  12        0.38       11.87      9.43 o
  -3  10  12       70.44       64.91     14.93 o
  -2  10  12      135.50      149.11     30.76 o
  -1  10  12       68.50      100.35     27.65 o
   0  10  12        4.82       30.62     16.58 o
   1  10  12       68.34      118.82     31.89 o
   2  10  12      135.61      135.23     18.25 o
   3  10  12       70.22       61.88     25.53 o
   4  10  12        0.40       11.74     13.23 o
   5  10  12        1.65        4.98     13.32 o
  -4  11  12        6.05       13.98     10.62 o
  -3  11  12       73.05       86.70     18.56 o
  -2  11  12      206.81      182.17     23.65 o
  -1  11  12      202.06      226.90     32.28 o
   0  11  12      125.74      127.56     24.09 o
   1  11  12      201.94      286.53     41.12 o
   2  11  12      206.61      236.10     29.61 o
   3  11  12       73.01       65.21     13.36 o
   4  11  12        6.02        3.73      9.35 o
  -4  12  12       20.25       21.02     13.37 o
  -3  12  12        0.54       14.20     10.65 o
  -2  12  12       23.78       26.41     11.03 o
  -1  12  12      739.50      722.00     45.30 o
   0  12  12      426.90      417.86     42.65 o
   1  12  12      738.52      747.49     62.03 o
   2  12  12       23.84       32.58     16.36 o
   3  12  12        0.53      -12.45     21.67 o
   4  12  12       20.09       17.17     22.36 o
  -3  13  12       71.23       77.86     18.61 o
  -2  13  12       11.06       29.23     12.52 o
  -1  13  12       22.10       19.87      9.92 o
   0  13  12        0.29      -11.63     11.73 o
   1  13  12       22.01       59.86     18.25 o
   2  13  12       11.16       12.25      9.92 o
   3  13  12       71.32       59.25     31.97 o
  -1  14  12       88.16       55.94     14.53 o
   0  14  12        9.22      -10.60     10.84 o
   1  14  12       88.24      111.77     20.85 o
   1   0  13       31.98       43.38      7.11 o
   2   0  13     1114.30     1226.22     43.45 o
   3   0  13      200.26      213.08     17.36 o
   4   0  13     1142.84     1141.42     35.36 o
   5   0  13       59.53       70.72     10.75 o
   6   0  13      226.78      255.34     25.96 o
   7   0  13       14.91       10.40      9.38 o
  -7   1  13       18.20       30.61     13.76 o
  -6   1  13       36.89       26.91     10.11 o
  -5   1  13      462.53      538.23     27.59 o
  -4   1  13      478.87      502.61     28.07 o
  -3   1  13      969.96      972.19     35.31 o
  -2   1  13     1031.53     1083.49     34.06 o
  -1   1  13      270.54      255.33     16.20 o
   0   1  13      147.44      156.75     12.14 o
   1   1  13      270.48      254.23     16.15 o
   2   1  13     1032.01     1080.92     27.12 o
   3   1  13      969.47      972.01     27.86 o
   4   1  13      478.51      480.40     22.44 o
   5   1  13      462.86      482.53     24.50 o
   6   1  13       36.98       38.41     13.44 o
   7   1  13       18.15       42.25     13.27 o
  -7   2  13       39.46       48.95     13.61 o
  -6   2  13      129.99      166.02     22.34 o
  -5   2  13       54.26       79.58     13.03 o
  -4   2  13      166.81      179.91     19.10 o
  -3   2  13      778.59      784.35     33.63 o
  -2   2  13     1746.36     1935.08     49.16 o
  -1   2  13      905.09      885.90     32.65 o
   0   2  13     2042.00     1952.51     69.82 o
   1   2  13      905.33      934.00     19.85 o
   2   2  13     1745.96     1927.26     27.56 o
   3   2  13      778.30      787.05     21.81 o
   4   2  13      166.65      146.47     12.67 o
   5   2  13       54.16       71.84     15.64 o
   6   2  13      129.83      176.08     22.14 o
   7   2  13       39.52       62.95     21.78 o
  -7   3  13       20.93       24.56     12.61 o
  -6   3  13       93.78      112.73     18.75 o
  -5   3  13       47.32       60.10     14.34 o
  -4   3  13      344.20      365.38     26.50 o
  -3   3  13      660.07      754.11     34.21 o
  -2   3  13     1201.98     1196.28     28.49 o
  -1   3  13      221.34      235.81     10.01 o
   0   3  13        0.11        3.29      4.99 o
   1   3  13      221.76      249.11     11.73 o
   2   3  13     1201.34     1262.32     30.31 o
   3   3  13      659.48      656.18     37.92 o
   4   3  13      344.50      344.68     28.55 o
   5   3  13       47.32       77.79     47.22 o
   6   3  13       93.86      131.48     23.68 o
   7   3  13       21.04       17.16     13.35 o
  -7   4  13       36.48       24.55     15.27 o
  -6   4  13       17.70       25.78      9.81 o
  -5   4  13      233.01      250.84     25.10 o
  -4   4  13      114.01      138.82     18.90 o
  -3   4  13       55.27       58.55     12.09 o
  -2   4  13     1538.50     1688.65     49.31 o
  -1   4  13      973.61      892.88     28.84 o
   0   4  13      136.41       78.26     24.19 o
   1   4  13      974.02     1000.64     29.38 o
   2   4  13     1538.56     1669.66     42.58 o
   3   4  13       55.09       42.58      7.19 o
   4   4  13      113.33      112.67     14.27 o
   5   4  13      233.06      219.58     28.19 o
   6   4  13       17.72       27.24     22.40 o
   7   4  13       36.41       19.96     14.09 o
  -7   5  13        6.60       14.60      9.24 o
  -6   5  13       83.18       66.68     15.25 o
  -5   5  13       11.81       14.39      9.73 o
  -4   5  13       24.46       35.88     12.22 o
  -3   5  13      345.74      318.28     25.38 o
  -2   5  13       64.55       61.71     12.93 o
  -1   5  13      437.30      402.56     24.35 o
   0   5  13      209.76      163.77     15.05 o
   1   5  13      436.89      468.72     28.00 o
   2   5  13       64.39       56.57      7.18 o
   3   5  13      346.26      360.44     25.58 o
   4   5  13       24.53       30.28     12.32 o
   5   5  13       11.86        1.77      9.82 o
   6   5  13       83.34       93.71     25.87 o
   7   5  13        6.52       10.57     22.10 o
  -7   6  13       18.78       15.83     12.51 o
  -6   6  13       22.69       27.19     11.28 o
  -5   6  13      319.29      358.00     31.35 o
  -4   6  13      159.19      171.34     21.27 o
  -3   6  13      144.83      143.62     18.47 o
  -2   6  13      166.25      165.56     19.71 o
  -1   6  13      149.18      111.25     42.20 o
   0   6  13      195.88      207.84     16.21 o
   1   6  13      149.34      174.32     18.48 o
   2   6  13      166.70      163.85     15.15 o
   3   6  13      144.74      162.38     16.50 o
   4   6  13      159.05      200.28     39.43 o
   5   6  13      319.41      386.35     55.06 o
   6   6  13       22.57        5.34     11.81 o
   7   6  13       18.72       38.76     26.28 o
  -6   7  13        0.52       -9.81      9.81 o
  -5   7  13       30.53       39.69     20.36 o
  -4   7  13       42.64       42.30     20.25 o
  -3   7  13      502.46      512.24     34.49 o
  -2   7  13       30.43       38.98     12.80 o
  -1   7  13      489.85      481.78     38.90 o
   0   7  13      237.83      244.95     18.72 o
   1   7  13      489.37      541.47     28.37 o
   2   7  13       30.72       27.47      8.19 o
   3   7  13      503.20      539.46     30.25 o
   4   7  13       42.75      202.77     43.45 o
   5   7  13       30.55       18.40     17.34 o
   6   7  13        0.54       -6.27     16.02 o
  -6   8  13       59.89       70.50     17.26 o
  -5   8  13       25.29       42.27     14.14 o
  -4   8  13       88.87       82.73     17.35 o
  -3   8  13      513.06      469.49     35.31 o
  -2   8  13       97.32      111.36     17.90 o
  -1   8  13       40.17       27.43     14.65 o
   0   8  13      521.22      580.32     36.17 o
   1   8  13       40.29       38.75     14.75 o
   2   8  13       96.82      119.34     14.99 o
   3   8  13      513.84      497.31     30.15 o
   4   8  13       88.82      115.76     43.90 o
   5   8  13       25.35       58.08     25.03 o
   6   8  13       59.80       42.79     18.10 o
  -6   9  13       82.85      105.09     27.40 o
  -5   9  13        4.77       -3.86      9.07 o
  -4   9  13       72.55       76.13     16.56 o
  -3   9  13      258.73      272.95     35.76 o
  -2   9  13       11.41       17.40     14.15 o
  -1   9  13      177.91      187.43     28.71 o
   0   9  13      638.71      697.06     47.60 o
   1   9  13      177.57      221.15     30.84 o
   2   9  13       11.32       17.61      9.99 o
   3   9  13      258.81      267.90     71.10 o
   4   9  13       72.55       76.58     19.62 o
   5   9  13        4.76        0.20     14.86 o
   6   9  13       82.76       79.01     24.78 o
  -5  10  13        3.40        0.31      8.52 o
  -4  10  13      127.52      137.70     22.62 o
  -3  10  13      226.83      230.52     25.80 o
  -2  10  13      237.77      235.13     26.30 o
  -1  10  13      286.04      273.49     33.59 o
   0  10  13      117.19       96.04     32.37 o
   1  10  13      286.25      326.34     37.15 o
   2  10  13      238.08      266.31     24.28 o
   3  10  13      226.36      206.23     25.86 o
   4  10  13      127.56      111.07     22.63 o
   5  10  13        3.45        8.38     15.30 o
  -4  11  13       25.16       16.14     12.99 o
  -3  11  13       10.58       19.76     20.84 o
  -2  11  13      379.02      407.25     34.68 o
  -1  11  13      311.04      299.11     36.25 o
   0  11  13       11.03       10.25     14.78 o
   1  11  13      310.26      364.86     46.62 o
   2  11  13      378.84      431.86     38.70 o
   3  11  13       10.57       -4.15     23.89 o
   4  11  13       25.05       24.80     11.40 o
  -4  12  13      175.40      184.94     25.93 o
  -3  12  13       56.64       57.55     15.57 o
  -2  12  13       63.30       83.50     17.99 o
  -1  12  13        5.52       12.95     14.23 o
   0  12  13       86.21       94.56     23.83 o
   1  12  13        5.52       46.90     23.16 o
   2  12  13       63.31       68.04     19.82 o
   3  12  13       56.53       18.33     15.67 o
   4  12  13      175.32      151.73     33.83 o
  -2  13  13       44.27       41.18     13.64 o
  -1  13  13      247.16      217.59     23.50 o
   0  13  13       36.42       30.35     13.00 o
   1  13  13      247.09      275.93     40.65 o
   2  13  13       44.30       40.31     14.12 o
   0   0  14     1265.37     1179.78     40.01 o
   1   0  14        3.56        0.60      5.80 o
   2   0  14      843.78      903.44     29.54 o
   3   0  14     2471.02     2415.74     53.54 o
   4   0  14     1446.09     1399.01     40.42 o
   5   0  14        4.24        4.53      5.58 o
   6   0  14        0.16        7.56      7.72 o
   7   0  14        6.28       16.34     10.23 o
  -7   1  14       72.21      106.03     22.88 o
  -6   1  14       20.17       23.84     11.57 o
  -5   1  14      167.03      186.46     18.04 o
  -4   1  14      320.57      326.81     23.65 o
  -3   1  14      561.84      543.01     34.01 o
  -2   1  14      458.84      536.67     24.85 o
  -1   1  14     1312.92     1355.51     45.08 o
   0   1  14      627.50      638.98     21.33 o
   1   1  14     1314.69     1374.07     25.99 o
   2   1  14      458.83      477.44     18.22 o
   3   1  14      563.03      530.36     21.16 o
   4   1  14      320.60      308.88     18.50 o
   5   1  14      166.89      160.05     14.93 o
   6   1  14       20.13       27.37     12.91 o
   7   1  14       72.30       90.51     17.03 o
  -7   2  14        4.07        3.99      8.96 o
  -6   2  14       55.67       51.71     14.72 o
  -5   2  14      311.56      312.86     25.54 o
  -4   2  14      705.17      746.22     35.99 o
  -3   2  14      400.28      408.61     27.62 o
  -2   2  14       73.02       61.65     19.26 o
  -1   2  14      646.11      705.47     34.96 o
   0   2  14      819.62      772.65     37.34 o
   1   2  14      646.59      656.58     17.43 o
   2   2  14       72.71       93.97      9.09 o
   3   2  14      400.07      408.65     16.14 o
   4   2  14      704.52      731.93     26.61 o
   5   2  14      311.18      308.19     30.30 o
   6   2  14       55.79       63.77     14.62 o
   7   2  14        4.08       14.36     11.23 o
  -7   3  14       91.98      108.13     20.04 o
  -6   3  14      164.12      163.19     22.61 o
  -5   3  14      196.64      195.85     21.31 o
  -4   3  14      157.47      180.14     20.88 o
  -3   3  14      251.36      280.07     22.65 o
  -2   3  14      755.68      755.09     33.00 o
  -1   3  14      217.82      196.47     11.75 o
   0   3  14      769.05      610.14     18.62 o
   1   3  14      217.44      204.08     10.89 o
   2   3  14      756.20      718.84     20.74 o
   3   3  14      251.09      236.38     19.46 o
   4   3  14      157.20      190.06     22.20 o
   5   3  14      196.67      195.13     21.05 o
   6   3  14      164.00      145.99     25.04 o
   7   3  14       92.13       90.63     44.33 o
  -7   4  14        9.66       10.49      9.13 o
  -6   4  14       45.56       49.67     11.25 o
  -5   4  14      302.55      280.02     31.64 o
  -4   4  14       59.49       65.69     14.51 o
  -3   4  14       69.40       64.96     12.49 o
  -2   4  14      133.02      180.76     18.39 o
  -1   4  14        1.78       -0.80      2.66 o
   0   4  14      314.11      269.93     24.25 o
   1   4  14        1.71        0.93      4.53 o
   2   4  14      133.18      155.12     14.27 o
   3   4  14       69.57       47.38      7.65 o
   4   4  14       59.67       44.74      9.27 o
   5   4  14      302.49      291.79     31.62 o
   6   4  14       45.50       45.90     15.87 o
   7   4  14        9.66       14.64     13.68 o
  -7   5  14       99.76      110.21     20.76 o
  -6   5  14       84.49       87.00     17.26 o
  -5   5  14      103.07      109.15     19.48 o
  -4   5  14      146.85      122.33     18.05 o
  -3   5  14       54.80       39.15     11.49 o
  -2   5  14      555.35      545.75     30.91 o
  -1   5  14      196.52      173.15     12.19 o
   0   5  14      187.87      207.71     14.92 o
   1   5  14      196.36      213.32     26.33 o
   2   5  14      554.53      515.14     21.53 o
   3   5  14       54.75       56.96      9.36 o
   4   5  14      147.03      136.51     20.60 o
   5   5  14      103.14       92.98     18.76 o
   6   5  14       84.76       83.27     19.95 o
   7   5  14       99.81      100.71     23.45 o
  -7   6  14       59.04       41.08     20.09 o
  -6   6  14        9.44       10.91     10.59 o
  -5   6  14        3.29       20.48     12.82 o
  -4   6  14       25.36       26.17     11.92 o
  -3   6  14       23.33       10.49     11.74 o
  -2   6  14       46.37       63.24     13.98 o
  -1   6  14      341.08      285.45     30.10 o
   0   6  14       17.15       23.54      7.26 o
   1   6  14      341.24      338.52     24.38 o
   2   6  14       46.09       31.15      7.49 o
   3   6  14       23.23       23.28      9.51 o
   4   6  14       25.35       47.61     25.03 o
   5   6  14        3.38      136.69     37.31 o
   6   6  14        9.39       21.58     18.20 o
   7   6  14       58.87       32.86     28.06 o
  -6   7  14       33.52       18.58     10.01 o
  -5   7  14       54.13       60.92     16.72 o
  -4   7  14       92.77       97.02     18.41 o
  -3   7  14      308.66      302.98     27.37 o
  -2   7  14      368.60      373.30     29.28 o
  -1   7  14      373.81      412.07     36.33 o
   0   7  14       42.08       39.02      9.35 o
   1   7  14      374.63      384.31     29.55 o
   2   7  14      368.90      370.17     24.32 o
   3   7  14      308.56      366.56     26.32 o
   4   7  14       92.56       62.34     17.07 o
   5   7  14       54.14       35.54     22.18 o
   6   7  14       33.45       13.06     14.07 o
  -6   8  14        0.19        7.72     10.72 o
  -5   8  14       44.14       57.46     16.30 o
  -4   8  14       63.25       67.37     15.87 o
  -3   8  14      323.53      293.65     33.90 o
  -2   8  14       22.43       35.52     12.20 o
  -1   8  14       14.53       12.12     15.18 o
   0   8  14      575.35      580.72     42.77 o
   1   8  14       14.45       11.32     18.19 o
   2   8  14       22.27       32.81      9.54 o
   3   8  14      323.58      350.29     33.98 o
   4   8  14       63.54       51.30     16.19 o
   5   8  14       44.20       34.40     21.16 o
   6   8  14        0.18       -9.17     14.77 o
  -5   9  14       10.11        1.25      8.65 o
  -4   9  14       18.25       30.82     13.66 o
  -3   9  14       37.12       56.52     15.28 o
  -2   9  14      359.49      349.36     30.76 o
  -1   9  14        8.50       24.66     15.78 o
   0   9  14      100.74       88.00     20.57 o
   1   9  14        8.57        8.38     11.83 o
   2   9  14      359.97      381.17     27.33 o
   3   9  14       37.11       49.27     36.67 o
   4   9  14       18.46       22.37     13.47 o
   5   9  14       10.11        4.71     30.47 o
  -5  10  14        8.52        8.35     11.45 o
  -4  10  14       26.75       45.65     14.85 o
  -3  10  14       52.92       56.67     15.11 o
  -2  10  14      181.29      170.74     23.69 o
  -1  10  14      128.32      125.08     25.30 o
   0  10  14      218.98      206.21     31.91 o
   1  10  14      128.22      156.67     35.94 o
   2  10  14      181.15      181.96     20.60 o
   3  10  14       53.20       33.65     27.09 o
   4  10  14       26.80       33.79     15.60 o
   5  10  14        8.53        0.55     15.35 o
  -4  11  14       42.80       43.32     15.68 o
  -3  11  14        9.12       12.97     20.29 o
  -2  11  14       82.17       92.15     19.74 o
  -1  11  14      138.97      126.83     25.49 o
   0  11  14        1.00       10.87     12.68 o
   1  11  14      139.20      201.52     28.95 o
   2  11  14       82.21       88.29     18.33 o
   3  11  14        9.10      -14.53     27.77 o
   4  11  14       42.87       55.05     16.31 o
  -3  12  14       63.64       84.29     18.66 o
  -2  12  14      217.63      233.47     27.57 o
  -1  12  14      268.74      296.78     29.77 o
   0  12  14       19.42        6.70     33.70 o
   1  12  14      268.41      325.89     48.05 o
   2  12  14      217.81      228.69     39.71 o
   3  12  14       63.66       27.21     15.99 o
  -2  13  14       51.79       83.85     19.18 o
  -1  13  14       22.79       16.80     10.05 o
   0  13  14       73.42       50.23     13.38 o
   1  13  14       22.95       40.79     22.54 o
   2  13  14       51.87       48.92     17.38 o
   1   0  15      106.31      120.44     12.14 o
   2   0  15     1825.49     1799.47     38.34 o
   3   0  15     1329.57     1319.09     40.59 o
   4   0  15       72.54       70.61     10.64 o
   5   0  15        2.78        6.08      6.72 o
   6   0  15        0.01        5.01      9.48 o
   7   0  15        1.50        0.93      7.90 o
  -7   1  15        2.43       10.88     10.42 o
  -6   1  15      160.03      183.81     23.23 o
  -5   1  15      466.76      509.05     28.04 o
  -4   1  15       82.93      108.18     14.94 o
  -3   1  15      960.92      962.60     36.11 o
  -2   1  15      729.35      752.36     29.71 o
  -1   1  15      573.12      573.85     21.97 o
   0   1  15        1.94        9.31      7.13 o
   1   1  15      573.86      578.64     17.49 o
   2   1  15      729.32      758.92     23.40 o
   3   1  15      961.60      970.57     32.45 o
   4   1  15       82.90       87.63     10.15 o
   5   1  15      466.61      478.42     25.56 o
   6   1  15      159.84      182.60     27.16 o
   7   1  15        2.46       16.13     12.57 o
  -7   2  15       13.45       13.70     11.31 o
  -6   2  15       43.90       45.18     13.27 o
  -5   2  15      346.31      354.53     28.27 o
  -4   2  15      583.81      591.13     32.91 o
  -3   2  15      718.13      731.97     33.45 o
  -2   2  15       17.56       11.16      9.84 o
  -1   2  15     1973.05     2035.81     47.59 o
   0   2  15      267.79      295.17     23.96 o
   1   2  15     1971.43     2081.91     32.00 o
   2   2  15       17.51       22.70      5.48 o
   3   2  15      717.88      747.00     21.96 o
   4   2  15      584.16      568.15     23.99 o
   5   2  15      346.47      360.11     33.67 o
   6   2  15       43.76       52.62     13.82 o
   7   2  15       13.44        4.99      9.59 o
  -7   3  15       30.99       42.92     13.96 o
  -6   3  15       34.39       49.93     13.86 o
  -5   3  15       64.73       62.83     15.66 o
  -4   3  15     1130.11     1099.75     46.53 o
  -3   3  15      794.75      724.18     34.90 o
  -2   3  15      136.75      138.46      8.56 o
  -1   3  15      199.02      206.79     16.67 o
   0   3  15      753.02      828.25     52.62 o
   1   3  15      199.31      218.51     11.41 o
   2   3  15      136.95      149.82      7.85 o
   3   3  15      794.26      700.32     32.75 o
   4   3  15     1130.21     1082.64     50.60 o
   5   3  15       64.70       74.17     13.70 o
   6   3  15       34.36       56.97     29.44 o
   7   3  15       30.97       38.94     21.54 o
  -7   4  15       11.40       20.33     10.75 o
  -6   4  15       37.97       26.01      8.16 o
  -5   4  15      158.82      181.77     21.72 o
  -4   4  15        8.85       11.77     10.91 o
  -3   4  15       34.33       32.96     10.46 o
  -2   4  15      311.67      303.92     22.58 o
  -1   4  15       40.39       32.44      5.63 o
   0   4  15      326.51      317.48     16.15 o
   1   4  15       40.33       53.01      7.91 o
   2   4  15      311.59      274.20     14.95 o
   3   4  15       34.62       26.38      6.12 o
   4   4  15        8.83       10.48      6.42 o
   5   4  15      158.86      184.51     26.68 o
   6   4  15       38.03       21.90     15.97 o
   7   4  15       11.39       11.98     13.06 o
  -7   5  15        5.27        7.78     10.53 o
  -6   5  15       29.62       33.80     11.91 o
  -5   5  15       64.64       60.39     14.22 o
  -4   5  15      231.01      237.30     23.88 o
  -3   5  15      145.64      113.67     16.97 o
  -2   5  15      198.45      241.42     21.54 o
  -1   5  15       23.54       22.52      5.69 o
   0   5  15       54.36       36.41     12.29 o
   1   5  15       23.61       20.18      8.32 o
   2   5  15      199.25      211.54     14.04 o
   3   5  15      145.78      134.82     12.80 o
   4   5  15      230.83      234.83     26.20 o
   5   5  15       64.66       63.81     17.87 o
   6   5  15       29.68       48.90     16.99 o
   7   5  15        5.25       18.07     13.59 o
  -6   6  15       87.45       63.05     16.55 o
  -5   6  15      237.35      233.25     26.20 o
  -4   6  15        0.70        7.18     11.33 o
  -3   6  15       29.91       19.34      9.22 o
  -2   6  15      201.46      230.69     22.20 o
  -1   6  15      392.59      411.76     34.06 o
   0   6  15     1149.78     1205.50     37.02 o
   1   6  15      392.78      405.64     26.08 o
   2   6  15      201.57      197.86     17.04 o
   3   6  15       29.84       27.86     10.26 o
   4   6  15        0.72       11.12     18.98 o
   5   6  15      237.04      194.04     40.94 o
   6   6  15       87.32       48.10     28.03 o
  -6   7  15       55.94       63.36     16.49 o
  -5   7  15       10.96       22.11     12.30 o
  -4   7  15      171.18      171.92     22.79 o
  -3   7  15       71.12       54.23     14.17 o
  -2   7  15       18.94       27.01     10.02 o
  -1   7  15      474.70      421.83     36.84 o
   0   7  15      704.18      653.40     30.40 o
   1   7  15      474.65      462.76     36.46 o
   2   7  15       18.91        5.02      7.77 o
   3   7  15       71.16       91.32     15.82 o
   4   7  15      171.09      149.18     29.74 o
   5   7  15       10.89       25.80     21.21 o
   6   7  15       55.90       37.08     28.69 o
  -6   8  15       54.63       74.74     20.66 o
  -5   8  15       24.42       32.04     13.08 o
  -4   8  15       38.23       27.30     14.84 o
  -3   8  15      206.46      192.45     28.47 o
  -2   8  15      179.39      182.59     22.17 o
  -1   8  15       87.97       82.86     19.93 o
   0   8  15      354.73      362.51     34.42 o
   1   8  15       87.93      107.00     15.37 o
   2   8  15      179.22      153.09     16.73 o
   3   8  15      206.60      227.59     22.46 o
   4   8  15       38.32       28.45     14.48 o
   5   8  15       24.47       24.17     21.85 o
   6   8  15       54.42       50.96     20.56 o
  -5   9  15       55.64       49.62     15.07 o
  -4   9  15       91.56       71.40     20.52 o
  -3   9  15       23.01       34.44     19.06 o
  -2   9  15      276.25      292.59     28.32 o
  -1   9  15      964.35      931.56     57.46 o
   0   9  15      282.34      265.91     30.53 o
   1   9  15      964.02     1022.09     70.94 o
   2   9  15      276.55      297.17     24.85 o
   3   9  15       22.93       24.07     12.18 o
   4   9  15       91.60       72.65     18.10 o
   5   9  15       55.54       47.13     29.28 o
  -5  10  15       34.79       36.94     17.14 o
  -4  10  15       31.75       33.28     14.49 o
  -3  10  15        3.80       30.75     13.72 o
  -2  10  15      229.67      232.75     26.85 o
  -1  10  15      132.30      138.45     27.24 o
   0  10  15      638.03      600.18     48.30 o
   1  10  15      131.89      143.48     32.49 o
   2  10  15      229.23      210.43     27.76 o
   3  10  15        3.71       -1.12     30.78 o
   4  10  15       31.66       16.08     13.15 o
   5  10  15       34.85       23.09     17.18 o
  -4  11  15       14.19       23.55     13.51 o
  -3  11  15       10.92       10.16     11.95 o
  -2  11  15        5.28       16.80     13.19 o
  -1  11  15      232.66      247.10     33.99 o
   0  11  15      229.11      210.08     30.41 o
   1  11  15      232.38      287.46     33.58 o
   2  11  15        5.30       -2.27     10.87 o
   3  11  15       10.98      -26.69     26.69 o
   4  11  15       14.22        7.13     12.15 o
  -3  12  15        4.01       14.34     12.68 o
  -2  12  15       51.43       71.57     18.11 o
  -1  12  15      129.73      136.67     21.14 o
   0  12  15       75.94       61.89     40.28 o
   1  12  15      129.66      153.85     34.16 o
   2  12  15       51.56       54.87     23.62 o
   3  12  15        3.99      -14.87     14.87 o
  -2  13  15       22.29       33.16     18.95 o
  -1  13  15       18.31       25.95     11.41 o
   0  13  15        8.37       26.19     14.95 o
   1  13  15       18.22       40.35     17.78 o
   2  13  15       22.35       -1.70     11.34 o
   0   0  16      442.02      359.63     50.45 o
   1   0  16     1726.97     1718.53     32.36 o
   2   0  16      120.74      142.10     13.32 o
   3   0  16      881.27      909.28     34.09 o
   4   0  16       26.00       24.56     10.79 o
   5   0  16        7.97        5.04      5.70 o
   6   0  16       18.03       26.11     11.04 o
   7   0  16        3.03        4.20      9.60 o
  -7   1  16       59.60       69.63     19.00 o
  -6   1  16       43.86       55.47     14.04 o
  -5   1  16      244.21      260.12     21.08 o
  -4   1  16      504.35      540.08     32.04 o
  -3   1  16      620.88      664.88     31.35 o
  -2   1  16      266.44      288.12     19.34 o
  -1   1  16       56.46       62.31      8.88 o
   0   1  16      523.57      541.55     20.75 o
   1   1  16       56.25       44.71      5.75 o
   2   1  16      266.31      282.02     15.02 o
   3   1  16      620.51      627.93     26.69 o
   4   1  16      504.22      519.64     35.14 o
   5   1  16      244.16      227.54     21.34 o
   6   1  16       43.81       76.65     19.33 o
   7   1  16       59.60       80.92     17.84 o
  -7   2  16        0.75        3.50      8.64 o
  -6   2  16      123.90      128.55     19.59 o
  -5   2  16      116.27      137.91     18.57 o
  -4   2  16      131.21      123.37     20.10 o
  -3   2  16      724.98      702.87     32.89 o
  -2   2  16      294.76      321.74     21.45 o
  -1   2  16      378.82      439.72     30.24 o
   0   2  16       61.43       61.95      8.07 o
   1   2  16      379.40      403.48     14.61 o
   2   2  16      294.37      310.84     13.54 o
   3   2  16      725.12      726.59     21.83 o
   4   2  16      131.26      126.98     15.54 o
   5   2  16      116.66      120.09     20.54 o
   6   2  16      123.78      147.61     23.89 o
   7   2  16        0.75       -6.94      9.68 o
  -7   3  16        5.88       14.55     10.38 o
  -6   3  16      263.97      296.57     29.32 o
  -5   3  16       99.89       96.33     19.04 o
  -4   3  16      180.56      187.00     20.93 o
  -3   3  16       78.45       81.36     14.33 o
  -2   3  16      158.79      168.37     17.83 o
  -1   3  16      363.36      331.34     21.48 o
   0   3  16      330.16      325.85     25.54 o
   1   3  16      363.17      337.96     14.34 o
   2   3  16      158.39      157.48      8.48 o
   3   3  16       78.21       86.18     11.77 o
   4   3  16      180.86      186.80     21.91 o
   5   3  16       99.88      112.63     19.35 o
   6   3  16      263.97      249.59     31.98 o
   7   3  16        5.79       22.98     14.67 o
  -7   4  16        5.99        0.49      8.10 o
  -6   4  16        9.72        7.81      9.69 o
  -5   4  16       98.90       83.70     16.15 o
  -4   4  16      185.60      166.96     19.92 o
  -3   4  16       30.04       17.69     10.86 o
  -2   4  16      347.73      377.07     25.93 o
  -1   4  16       43.60       13.84      9.83 o
   0   4  16       74.90       55.96      5.98 o
   1   4  16       43.69       29.36      4.79 o
   2   4  16      347.63      378.19     17.83 o
   3   4  16       30.14       25.95      6.15 o
   4   4  16      185.88      144.87     16.40 o
   5   4  16       98.75      106.05     21.18 o
   6   4  16        9.67       10.34     10.05 o
   7   4  16        5.95        6.31     11.22 o
  -7   5  16       37.66       47.94     16.56 o
  -6   5  16       52.26       45.92     12.91 o
  -5   5  16       15.98       23.97     11.17 o
  -4   5  16       64.00       48.97     13.89 o
  -3   5  16       69.37       45.65     18.68 o
  -2   5  16      231.16      256.50     22.81 o
  -1   5  16     1035.32      943.88     36.20 o
   0   5  16      498.45      425.90     21.75 o
   1   5  16     1035.67      972.87     42.36 o
   2   5  16      231.23      258.36     15.93 o
   3   5  16       69.35       75.62     10.04 o
   4   5  16       64.34       75.48     18.71 o
   5   5  16       15.94       13.85     12.26 o
   6   5  16       52.39       55.48     18.23 o
   7   5  16       37.55       32.29     16.11 o
  -6   6  16        7.01        4.49      9.52 o
  -5   6  16       86.21       88.82     18.29 o
  -4   6  16      199.89      204.06     29.77 o
  -3   6  16      354.63      326.14     28.39 o
  -2   6  16       18.21       45.63     13.70 o
  -1   6  16      237.05      241.41     28.44 o
   0   6  16      228.20      215.15     16.73 o
   1   6  16      237.25      285.14     23.90 o
   2   6  16       18.24       14.65     17.61 o
   3   6  16      354.61      369.25     25.80 o
   4   6  16      199.43      192.53     25.26 o
   5   6  16       86.36      115.10     34.18 o
   6   6  16        7.06       42.74     26.00 o
  -6   7  16        8.37       21.41     10.94 o
  -5   7  16       20.43        9.29      8.69 o
  -4   7  16       47.39       64.58     19.39 o
  -3   7  16      199.76      178.12     23.15 o
  -2   7  16       44.21       61.68     15.06 o
  -1   7  16       77.50       67.26     19.55 o
   0   7  16     2134.75     1959.41     59.86 o
   1   7  16       77.81      101.88     16.75 o
   2   7  16       44.42       34.67      8.40 o
   3   7  16      199.37      187.40     19.73 o
   4   7  16       47.22       49.91     16.00 o
   5   7  16       20.33        6.13     21.00 o
   6   7  16        8.35       24.82     22.50 o
  -6   8  16      153.30      153.42     28.93 o
  -5   8  16       20.73       25.08     11.57 o
  -4   8  16       27.66       29.82     13.18 o
  -3   8  16      278.90      236.24     30.57 o
  -2   8  16      100.05      112.79     18.56 o
  -1   8  16        1.93       17.30     16.03 o
   0   8  16      434.32      416.19     37.88 o
   1   8  16        1.90       21.21     12.03 o
   2   8  16      100.05       97.67     14.72 o
   3   8  16      278.79      287.77     25.20 o
   4   8  16       27.77       18.85     12.19 o
   5   8  16       20.68       52.13     27.71 o
   6   8  16      153.00      142.87     29.52 o
  -5   9  16       12.59        4.32      8.85 o
  -4   9  16       30.36       24.99     11.90 o
  -3   9  16       81.21       79.03     17.35 o
  -2   9  16       10.81       40.12     14.78 o
  -1   9  16      233.04      269.20     39.84 o
   0   9  16      390.23      363.04     36.25 o
   1   9  16      233.29      258.43     39.64 o
   2   9  16       10.80       20.97     10.66 o
   3   9  16       80.97       82.85     15.59 o
   4   9  16       30.30       32.20     15.48 o
   5   9  16       12.59       25.01     25.32 o
  -5  10  16       25.01       24.08     14.55 o
  -4  10  16       27.86       44.99     16.06 o
  -3  10  16      127.21      169.65     24.01 o
  -2  10  16      488.90      483.91     37.89 o
  -1  10  16      716.16      688.09     51.25 o
   0  10  16      217.47      182.30     28.30 o
   1  10  16      717.11      724.62     49.89 o
   2  10  16      489.22      520.87     41.85 o
   3  10  16      127.05      128.99     22.81 o
   4  10  16       27.78       30.64     14.20 o
   5  10  16       25.02       11.04     13.70 o
  -4  11  16       65.84       95.58     20.31 o
  -3  11  16       12.31       21.86     12.20 o
  -2  11  16       40.63       56.96     16.65 o
  -1  11  16       65.22       83.68     21.89 o
   0  11  16      316.82      322.62     36.44 o
   1  11  16       65.17       79.48     21.27 o
   2  11  16       40.79       34.12     15.10 o
   3  11  16       12.30        1.18     13.14 o
   4  11  16       65.92       77.63     20.62 o
  -3  12  16      116.97      123.90     22.29 o
  -2  12  16       75.99       74.73     17.88 o
  -1  12  16       18.71       30.96     12.97 o
   0  12  16      304.55      315.01     38.14 o
   1  12  16       18.70       56.37     18.62 o
   2  12  16       75.81       85.84     26.12 o
   3  12  16      116.56      142.41     36.40 o
  -2  13  16      218.37      219.08     28.48 o
  -1  13  16       11.20       25.84     15.92 o
   0  13  16       30.02       60.47     18.75 o
   1  13  16       11.29       28.45     16.97 o
   2  13  16      217.99      172.75     29.49 o
   1   0  17      562.15      652.33     20.73 o
   2   0  17      682.38      720.62     25.50 o
   3   0  17       62.66       85.36     12.03 o
   4   0  17     1174.68     1074.84     41.15 o
   5   0  17       11.16       19.36      8.60 o
   6   0  17       62.74       73.52     17.55 o
   7   0  17       14.06       42.28     15.95 o
  -7   1  17       28.28       43.04     15.91 o
  -6   1  17       22.01       29.15     12.79 o
  -5   1  17      338.94      345.03     23.93 o
  -4   1  17     1222.60     1214.60     45.75 o
  -3   1  17       76.67      103.76     14.30 o
  -2   1  17     1005.37     1075.56     36.43 o
  -1   1  17      694.40      692.31     25.53 o
   0   1  17      110.18      135.05      9.32 o
   1   1  17      695.96      704.67     20.65 o
   2   1  17     1004.86     1119.26     29.70 o
   3   1  17       76.84       77.81      9.54 o
   4   1  17     1222.51     1224.33     36.96 o
   5   1  17      338.73      325.68     25.56 o
   6   1  17       22.02       29.69     11.71 o
   7   1  17       28.42       44.95     13.55 o
  -7   2  17       17.40       38.98     15.66 o
  -6   2  17       53.39       90.44     17.76 o
  -5   2  17       80.12       69.82     16.84 o
  -4   2  17      504.54      536.16     32.30 o
  -3   2  17      181.34      213.29     20.13 o
  -2   2  17      258.15      266.37     20.51 o
  -1   2  17      100.40      116.29     15.22 o
   0   2  17       33.57       30.47      6.64 o
   1   2  17      100.30      116.57     10.65 o
   2   2  17      258.83      258.91     12.68 o
   3   2  17      181.67      183.32     11.40 o
   4   2  17      504.38      541.65     30.11 o
   5   2  17       80.08       71.39     16.83 o
   6   2  17       53.23       61.43     17.04 o
   7   2  17       17.40       19.15     12.64 o
  -7   3  17       17.94       11.64     10.60 o
  -6   3  17       52.25       65.58     15.75 o
  -5   3  17       93.00       94.28     16.10 o
  -4   3  17       49.09       33.33     10.35 o
  -3   3  17      986.45      987.38     59.24 o
  -2   3  17       56.89       58.66     11.03 o
  -1   3  17      341.32      371.25     22.78 o
   0   3  17        1.67       16.90     18.48 o
   1   3  17      341.45      369.99     15.47 o
   2   3  17       57.17       60.62      5.61 o
   3   3  17      987.71      985.95     32.96 o
   4   3  17       49.17       55.39     13.53 o
   5   3  17       93.19      111.89     19.26 o
   6   3  17       52.43       63.14     18.57 o
   7   3  17       17.88       23.74     12.05 o
  -7   4  17       59.05       47.47     15.37 o
  -6   4  17       31.46       15.61      8.93 o
  -5   4  17       41.15       36.82     12.69 o
  -4   4  17       43.84       34.80     11.41 o
  -3   4  17       58.81       47.46     10.49 o
  -2   4  17      529.94      512.10     30.29 o
  -1   4  17      280.00      304.87     27.35 o
   0   4  17       51.13       43.69      5.66 o
   1   4  17      280.24      325.13     14.03 o
   2   4  17      528.93      566.25     21.95 o
   3   4  17       58.76       57.09      8.56 o
   4   4  17       44.00       27.88     17.40 o
   5   4  17       41.26       33.42     14.79 o
   6   4  17       31.37       20.77     11.57 o
   7   4  17       58.97       59.95     20.98 o
  -6   5  17       77.52       85.50     17.34 o
  -5   5  17       46.53       51.51     14.09 o
  -4   5  17        3.95        2.24      9.81 o
  -3   5  17      148.09      123.74     17.29 o
  -2   5  17       52.81       59.46     13.30 o
  -1   5  17       21.11       13.26      5.21 o
   0   5  17       95.76      170.51     69.89 o
   1   5  17       21.10       24.13      6.47 o
   2   5  17       52.91       59.43      9.65 o
   3   5  17      148.31      139.73     13.76 o
   4   5  17        4.06        2.15      7.44 o
   5   5  17       46.40       40.07     17.91 o
   6   5  17       77.53       83.12     21.02 o
  -6   6  17        9.44        6.26      9.26 o
  -5   6  17       66.69       81.21     18.01 o
  -4   6  17      460.83      423.02     33.68 o
  -3   6  17      128.31      149.01     20.75 o
  -2   6  17      209.09      184.52     21.74 o
  -1   6  17      552.82      493.34     39.39 o
   0   6  17      293.17      311.44     22.75 o
   1   6  17      551.64      543.24     28.37 o
   2   6  17      209.44      176.08     17.15 o
   3   6  17      128.13      134.10     14.12 o
   4   6  17      460.66      432.08     35.76 o
   5   6  17       66.48       57.23     16.94 o
   6   6  17        9.53        6.62     21.49 o
  -6   7  17       31.03       55.32     15.55 o
  -5   7  17       51.22       48.87     15.44 o
  -4   7  17      146.99      155.45     21.93 o
  -3   7  17      275.46      229.05     30.10 o
  -2   7  17      112.34      142.32     20.70 o
  -1   7  17       91.75       69.64     17.76 o
   0   7  17      421.18      464.53     39.91 o
   1   7  17       91.65       95.69     14.27 o
   2   7  17      112.21      102.62     12.59 o
   3   7  17      275.84      244.11     22.09 o
   4   7  17      147.08      158.13     25.14 o
   5   7  17       51.26       75.28     30.27 o
   6   7  17       30.89       27.43     23.50 o
  -5   8  17       30.89       22.87     12.98 o
  -4   8  17       10.60        2.92     11.59 o
  -3   8  17      116.16       97.79     21.08 o
  -2   8  17       40.82       59.05     15.48 o
  -1   8  17      420.38      393.13     39.36 o
   0   8  17       20.72       20.71     15.77 o
   1   8  17      420.69      438.10     28.47 o
   2   8  17       40.69       45.15     10.38 o
   3   8  17      115.97      125.16     17.26 o
   4   8  17       10.49       13.95     12.05 o
   5   8  17       30.90       50.52     27.04 o
  -5   9  17       44.54       32.48     14.18 o
  -4   9  17       25.48       28.92     15.93 o
  -3   9  17       41.27       46.63     14.87 o
  -2   9  17      173.33      180.47     23.70 o
  -1   9  17      720.14      699.73     51.82 o
   0   9  17      299.28      213.99     66.18 o
   1   9  17      720.49      794.73     51.55 o
   2   9  17      173.81      140.93     17.28 o
   3   9  17       41.14       44.37     14.51 o
   4   9  17       25.48       21.72     12.30 o
   5   9  17       44.41       20.42     23.40 o
  -4  10  17      130.08      138.15     23.49 o
  -3  10  17      126.46      162.85     23.39 o
  -2  10  17       99.83      107.65     20.07 o
  -1  10  17       22.70       10.51     20.83 o
   0  10  17       87.09       77.43     19.28 o
   1  10  17       22.48       47.12     19.65 o
   2  10  17       99.52       81.13     18.09 o
   3  10  17      126.90      147.98     24.52 o
   4  10  17      130.06      112.44     24.28 o
  -4  11  17       57.32       91.27     20.34 o
  -3  11  17       14.79       22.43     14.37 o
  -2  11  17       99.73      110.91     19.74 o
  -1  11  17       85.23       80.01     21.81 o
   0  11  17       31.64       44.00     19.28 o
   1  11  17       85.45      133.09     25.22 o
   2  11  17       99.80      114.74     21.54 o
   3  11  17       14.81       -9.04     16.23 o
   4  11  17       57.38       59.66     17.86 o
  -3  12  17      152.49      190.77     27.02 o
  -2  12  17      238.50      225.27     28.03 o
  -1  12  17       31.55       32.27     12.99 o
   0  12  17       12.70       52.66     28.11 o
   1  12  17       31.52       59.49     19.62 o
   2  12  17      238.36      225.24     42.10 o
   3  12  17      152.32      139.39     33.22 o
  -1  13  17      130.73       97.37     33.67 o
   0  13  17        8.19       35.71     18.10 o
   1  13  17      130.79      147.18     34.13 o
   0   0  18     1288.92     1260.69     48.18 o
   1   0  18      102.15      107.30      9.19 o
   2   0  18      144.95      140.95     11.61 o
   3   0  18     1036.79     1085.33     38.18 o
   4   0  18      197.45      189.69     18.54 o
   5   0  18      849.59      910.30     44.17 o
   6   0  18        8.53        2.39      8.03 o
   7   0  18       35.33       51.20     17.97 o
  -7   1  18       17.47       26.32     13.20 o
  -6   1  18        7.41        5.70     10.06 o
  -5   1  18      232.14      211.38     19.27 o
  -4   1  18      222.49      237.67     22.32 o
  -3   1  18      171.97      185.15     18.41 o
  -2   1  18      434.92      441.51     23.85 o
  -1   1  18        7.30        6.13      7.92 o
   0   1  18        4.76        2.22      5.07 o
   1   1  18        7.30        8.51      5.11 o
   2   1  18      433.84      463.44     20.00 o
   3   1  18      171.99      174.74     14.75 o
   4   1  18      222.11      258.70     18.03 o
   5   1  18      231.52      216.19     21.37 o
   6   1  18        7.41       14.42     11.31 o
   7   1  18       17.50       31.03     11.31 o
  -7   2  18       51.47       89.12     22.21 o
  -6   2  18       39.98       49.41     14.06 o
  -5   2  18      159.76      181.41     21.27 o
  -4   2  18       88.70       92.73     16.41 o
  -3   2  18        0.03       23.35     13.19 o
  -2   2  18       64.71       83.76     13.16 o
  -1   2  18       78.97       92.29     12.72 o
   0   2  18      243.67      255.96     15.48 o
   1   2  18       78.89       76.91      7.60 o
   2   2  18       64.58       64.34      6.79 o
   3   2  18        0.03        2.06      4.04 o
   4   2  18       88.81       91.76     13.56 o
   5   2  18      159.57      181.46     23.79 o
   6   2  18       40.06       36.64     12.89 o
   7   2  18       51.42       73.96     21.67 o
  -7   3  18        0.59        9.45     10.51 o
  -6   3  18       26.71       27.92     10.86 o
  -5   3  18       61.24       46.24     11.30 o
  -4   3  18      390.43      402.90     29.21 o
  -3   3  18      604.01      600.97     33.65 o
  -2   3  18      112.95      116.20     15.03 o
  -1   3  18      724.98      757.23     33.35 o
   0   3  18      524.49      559.12     20.35 o
   1   3  18      726.25      738.99     22.11 o
   2   3  18      113.12      126.09      8.21 o
   3   3  18      603.99      635.10     26.97 o
   4   3  18      390.50      407.10     26.64 o
   5   3  18       61.05       53.26     14.08 o
   6   3  18       26.73       28.64     13.59 o
   7   3  18        0.59       15.79     12.84 o
  -7   4  18       36.37       39.15     15.03 o
  -6   4  18       12.69       11.92     11.01 o
  -5   4  18        5.55       -0.01     10.57 o
  -4   4  18      176.87      179.59     20.97 o
  -3   4  18      192.90      181.76     22.67 o
  -2   4  18      114.16      111.43     15.57 o
  -1   4  18      332.42      311.97     28.72 o
   0   4  18      113.95       86.49     10.02 o
   1   4  18      333.05      361.91     15.07 o
   2   4  18      114.20      126.53     10.91 o
   3   4  18      193.83      176.38     14.14 o
   4   4  18      176.95      187.96     17.87 o
   5   4  18        5.53       -0.10      8.68 o
   6   4  18       12.80       19.61     12.23 o
   7   4  18       36.46       30.81     15.14 o
  -6   5  18       13.13        9.31     12.79 o
  -5   5  18       35.46       30.49     11.63 o
  -4   5  18        3.97       18.29     16.70 o
  -3   5  18       40.31       26.97     11.11 o
  -2   5  18       11.56       19.27     10.12 o
  -1   5  18      509.77      472.31     36.09 o
   0   5  18      734.38      840.01     46.21 o
   1   5  18      510.57      527.34     23.46 o
   2   5  18       11.57       16.72      6.52 o
   3   5  18       40.18       23.18      8.04 o
   4   5  18        4.01       -1.53      8.10 o
   5   5  18       35.39       31.66     13.21 o
   6   5  18       13.09       19.60     15.42 o
  -6   6  18       14.96       -6.34     10.94 o
  -5   6  18      178.41      160.32     22.98 o
  -4   6  18       50.91       84.79     17.99 o
  -3   6  18      502.69      527.05     35.58 o
  -2   6  18      231.08      245.05     24.48 o
  -1   6  18       34.17       21.02     13.60 o
   0   6  18       42.58       23.45      8.52 o
   1   6  18       34.20       14.84      9.64 o
   2   6  18      230.91      250.02     20.38 o
   3   6  18      502.78      512.96     25.57 o
   4   6  18       51.11       63.76     17.36 o
   5   6  18      178.21      177.93     26.13 o
   6   6  18       14.97       50.22     28.24 o
  -6   7  18       36.76       54.53     19.15 o
  -5   7  18       38.81       33.75     12.02 o
  -4   7  18       50.04       36.72     21.45 o
  -3   7  18       79.17       68.76     18.83 o
  -2   7  18       19.14       34.19     12.48 o
  -1   7  18       36.13       33.78     15.97 o
   0   7  18      870.07      887.46    120.85 o
   1   7  18       36.23       29.79     11.79 o
   2   7  18       19.23       23.34     10.86 o
   3   7  18       79.18       81.57     14.13 o
   4   7  18       50.15       56.43     15.39 o
   5   7  18       38.80       70.60     27.38 o
   6   7  18       36.84       48.45     30.10 o
  -5   8  18        2.55        3.56     14.84 o
  -4   8  18       15.12       16.19     12.58 o
  -3   8  18        5.77       13.52     10.18 o
  -2   8  18      604.37      525.79     37.30 o
  -1   8  18      307.53      330.59     36.49 o
   0   8  18      334.44      344.29     35.37 o
   1   8  18      308.04      337.30     34.02 o
   2   8  18      604.06      543.30     32.22 o
   3   8  18        5.77       10.57      9.29 o
   4   8  18       15.17        8.25     14.27 o
   5   8  18        2.51       14.69     16.54 o
  -5   9  18       21.08       24.81     14.04 o
  -4   9  18        3.32       21.79     12.85 o
  -3   9  18        4.75        7.59     11.53 o
  -2   9  18      152.15      124.14     20.38 o
  -1   9  18       80.66       82.19     24.91 o
   0   9  18       32.97       42.90     16.51 o
   1   9  18       80.66       95.34     32.30 o
   2   9  18      152.04      106.09     19.25 o
   3   9  18        4.68       11.80     11.46 o
   4   9  18        3.34       -6.31     10.74 o
   5   9  18       21.14       17.52     17.18 o
  -4  10  18       15.52       24.67      9.89 o
  -3  10  18       32.15       51.89     15.84 o
  -2  10  18      165.89      177.23     24.11 o
  -1  10  18       91.83       80.80     25.99 o
   0  10  18       23.91       63.44     19.69 o
   1  10  18       91.89      131.65     25.92 o
   2  10  18      165.45      157.21     24.37 o
   3  10  18       32.16       33.12     17.71 o
   4  10  18       15.61       24.27     25.75 o
  -4  11  18       53.35       41.47     15.25 o
  -3  11  18       90.31      106.35     21.11 o
  -2  11  18      168.84      194.73     25.90 o
  -1  11  18       16.26       42.47     15.88 o
   0  11  18      189.31      220.85     41.86 o
   1  11  18       16.17       33.47     14.43 o
   2  11  18      168.87      168.55     25.09 o
   3  11  18       90.49       67.16     24.82 o
   4  11  18       53.30       19.87     16.84 o
  -2  12  18       17.08       19.74     12.16 o
  -1  12  18       71.12       88.60     18.74 o
   0  12  18        0.22       49.25     20.80 o
   1  12  18       71.14       74.09     21.66 o
   2  12  18       17.04       31.50     19.57 o
   0  13  18       17.76       65.79     21.59 o
   1   0  19      287.52      316.54     15.56 o
   2   0  19        0.91        0.33      7.09 o
   3   0  19       50.51       48.74     13.08 o
   4   0  19       95.04      110.17     21.82 o
   5   0  19      406.61      464.68     31.53 o
   6   0  19        0.31       -6.59     10.23 o
   7   0  19       29.39       55.32     17.54 o
  -7   1  19       20.35       38.35     18.08 o
  -6   1  19        8.80       10.57      9.45 o
  -5   1  19       30.35       29.10      8.25 o
  -4   1  19     1269.46     1334.84     48.63 o
  -3   1  19      204.84      208.08     19.00 o
  -2   1  19       42.63       33.45      7.52 o
  -1   1  19      140.45      146.21     12.43 o
   0   1  19      535.93      535.90     18.98 o
   1   1  19      140.18      142.03      9.99 o
   2   1  19       42.50       49.16      8.35 o
   3   1  19      204.83      194.82     15.84 o
   4   1  19     1269.80     1316.34     48.66 o
   5   1  19       30.33       56.38     12.46 o
   6   1  19        8.80       24.67     11.66 o
   7   1  19       20.41       37.12     16.04 o
  -7   2  19       51.24       55.07     17.77 o
  -6   2  19        4.37       10.73     10.88 o
  -5   2  19       97.72       92.53     15.22 o
  -4   2  19      226.05      239.91     22.31 o
  -3   2  19      709.25      748.79     35.42 o
  -2   2  19      260.41      244.38     20.02 o
  -1   2  19      343.36      375.93     30.73 o
   0   2  19      119.28      104.30      9.51 o
   1   2  19      343.13      335.94     14.81 o
   2   2  19      260.73      257.14     13.16 o
   3   2  19      708.77      762.47     23.50 o
   4   2  19      225.85      223.00     20.29 o
   5   2  19       97.97      104.48     20.02 o
   6   2  19        4.32        5.35      8.35 o
   7   2  19       51.21       55.76     15.99 o
  -7   3  19        2.25        1.38      9.98 o
  -6   3  19       24.40       20.78     10.46 o
  -5   3  19       67.19       74.71     15.08 o
  -4   3  19       35.12       44.92     13.13 o
  -3   3  19      207.82      234.22     22.52 o
  -2   3  19       80.36      106.56     18.63 o
  -1   3  19      110.04      132.31     15.68 o
   0   3  19      572.71      600.40     21.91 o
   1   3  19      110.11      107.00     10.78 o
   2   3  19       80.14       89.38      7.37 o
   3   3  19      207.65      215.49     16.25 o
   4   3  19       35.00       22.58     12.99 o
   5   3  19       67.12       73.14     16.17 o
   6   3  19       24.45       32.30     11.17 o
   7   3  19        2.23       15.15     12.85 o
  -6   4  19       63.61       61.95     15.33 o
  -5   4  19       12.81       -5.32      9.09 o
  -4   4  19      134.43      150.59     27.68 o
  -3   4  19      111.85      106.80     15.50 o
  -2   4  19      194.91      193.82     19.07 o
  -1   4  19      570.21      519.85     30.02 o
   0   4  19       18.65       22.68     11.07 o
   1   4  19      570.68      551.81     21.47 o
   2   4  19      194.68      196.59     13.73 o
   3   4  19      111.87      112.05     11.59 o
   4   4  19      134.57      121.70     14.59 o
   5   4  19       12.79       13.00     10.61 o
   6   4  19       63.83       75.07     19.14 o
  -6   5  19        8.22        2.05      9.14 o
  -5   5  19       35.41       29.03     11.92 o
  -4   5  19      249.86      213.45     23.98 o
  -3   5  19       25.29       38.47     13.04 o
  -2   5  19       75.56       52.59     12.58 o
  -1   5  19      453.73      438.37     36.58 o
   0   5  19      101.90      128.89     51.49 o
   1   5  19      453.77      500.18     36.89 o
   2   5  19       75.43       67.71     12.82 o
   3   5  19       25.17       28.90      7.31 o
   4   5  19      250.01      213.05     25.71 o
   5   5  19       35.52       37.30     13.30 o
   6   5  19        8.28       11.26     11.39 o
  -6   6  19       52.28       47.03     13.80 o
  -5   6  19       97.41       85.72     18.51 o
  -4   6  19       80.25       98.98     17.65 o
  -3   6  19      368.16      334.16     38.31 o
  -2   6  19       54.02       64.98     15.32 o
  -1   6  19      292.35      226.00     28.68 o
   0   6  19      133.00      265.38    101.62 o
   1   6  19      291.52      286.14     22.00 o
   2   6  19       54.10       44.29     11.32 o
   3   6  19      368.33      321.54     21.04 o
   4   6  19       80.65       83.58     17.39 o
   5   6  19       97.21       96.67     20.29 o
   6   6  19       52.50       50.69     18.10 o
  -6   7  19       47.85       53.96     20.62 o
  -5   7  19       38.41       31.01     13.16 o
  -4   7  19       69.54       61.77     15.46 o
  -3   7  19       74.66       62.84     31.17 o
  -2   7  19      233.60      237.94     24.29 o
  -1   7  19       41.23       31.14     15.54 o
   0   7  19      205.86      264.23     80.48 o
   1   7  19       41.27       29.10      9.55 o
   2   7  19      233.62      213.02     24.67 o
   3   7  19       74.62       67.06     12.96 o
   4   7  19       69.46       50.71     13.56 o
   5   7  19       38.35       19.92     20.83 o
   6   7  19       47.90       13.39     17.35 o
  -5   8  19       39.36       38.85     14.77 o
  -4   8  19       13.61       36.47     13.36 o
  -3   8  19        7.92       16.55     14.80 o
  -2   8  19       56.10       49.77     15.22 o
  -1   8  19      404.54      390.77     38.64 o
   0   8  19      387.05      453.57     72.73 o
   1   8  19      405.17      392.35     36.49 o
   2   8  19       56.08       49.98     10.76 o
   3   8  19        7.91       10.75     10.48 o
   4   8  19       13.59        3.22     11.53 o
   5   8  19       39.28       39.99     24.38 o
  -5   9  19       52.05       66.44     21.00 o
  -4   9  19      103.30      116.98     20.86 o
  -3   9  19       52.32       56.68     15.28 o
  -2   9  19       61.22       76.25     18.19 o
  -1   9  19      257.36      237.66     32.09 o
   0   9  19      115.87      198.97     53.68 o
   1   9  19      257.73      276.67     31.91 o
   2   9  19       60.94       43.19     13.34 o
   3   9  19       52.32       58.23     17.17 o
   4   9  19      103.77       94.65     21.48 o
   5   9  19       52.22       61.17     30.98 o
  -4  10  19       68.71       87.38     19.37 o
  -3  10  19       14.49       17.49      9.61 o
  -2  10  19        6.93       18.20     10.35 o
  -1  10  19       14.02       13.48     13.76 o
   0  10  19      292.64      347.91     41.00 o
   1  10  19       13.96       31.67     25.55 o
   2  10  19        6.86      -12.37     12.37 o
   3  10  19       14.45       22.57     15.73 o
   4  10  19       68.75       44.93     17.32 o
  -3  11  19      104.48       90.75     20.13 o
  -2  11  19       22.48       36.83     13.86 o
  -1  11  19        4.81       15.43     12.37 o
   0  11  19        0.08       14.68     50.19 o
   1  11  19        4.83       17.07     24.21 o
   2  11  19       22.31       24.47     11.53 o
   3  11  19      104.50      113.26     30.44 o
  -2  12  19       33.41       55.72     16.20 o
  -1  12  19        6.32       15.07     12.01 o
   0  12  19      145.23      195.34     47.24 o
   1  12  19        6.31       19.88     17.64 o
   2  12  19       33.41       19.33     14.96 o
   0   0  20     1459.31     1454.19     54.32 o
   1   0  20      406.84      415.66     17.89 o
   2   0  20      184.83      182.77     14.56 o
   3   0  20      324.45      312.91     21.23 o
   4   0  20       21.96       22.21      7.84 o
   5   0  20       91.22       90.69     14.70 o
   6   0  20       30.46       46.71     14.88 o
   7   0  20       75.91      107.11     23.53 o
  -7   1  20       69.83      102.59     23.60 o
  -6   1  20       54.41       65.26     17.59 o
  -5   1  20      223.61      241.96     20.49 o
  -4   1  20       86.36       98.74     15.73 o
  -3   1  20      234.74      241.29     20.47 o
  -2   1  20      134.55      127.86     13.70 o
  -1   1  20      161.79      192.90     14.45 o
   0   1  20      184.69      192.55     11.60 o
   1   1  20      161.91      168.71     11.05 o
   2   1  20      134.32      152.62     12.33 o
   3   1  20      235.08      200.39     35.11 o
   4   1  20       86.52       95.47     15.44 o
   5   1  20      223.12      248.66     23.10 o
   6   1  20       54.47       64.64     17.66 o
   7   1  20       69.84      113.09     24.55 o
  -7   2  20        5.28       12.89      9.24 o
  -6   2  20       42.10       64.40     17.88 o
  -5   2  20       31.35       26.36     10.61 o
  -4   2  20      420.36      402.42     29.63 o
  -3   2  20      171.33      188.98     19.84 o
  -2   2  20       48.38       33.94     11.38 o
  -1   2  20       11.05       25.47     11.36 o
   0   2  20        5.60        2.58      3.69 o
   1   2  20       10.94       12.28      4.86 o
   2   2  20       48.12       32.87      7.27 o
   3   2  20      171.25      165.19     14.82 o
   4   2  20      420.14      414.32     27.75 o
   5   2  20       31.43       40.82     14.16 o
   6   2  20       42.06       55.79     15.62 o
   7   2  20        5.25       10.98      8.38 o
  -6   3  20       57.23       71.44     16.27 o
  -5   3  20        9.11        2.06      8.61 o
  -4   3  20      359.79      411.33     31.41 o
  -3   3  20      236.85      256.61     23.58 o
  -2   3  20      108.16      131.10     19.96 o
  -1   3  20      487.49      527.30     29.58 o
   0   3  20      116.98      144.97     11.54 o
   1   3  20      488.43      539.60     38.01 o
   2   3  20      108.01      113.98      8.67 o
   3   3  20      236.43      207.10     16.61 o
   4   3  20      359.13      339.43     31.03 o
   5   3  20        9.02        4.82      7.00 o
   6   3  20       57.24       81.07     15.23 o
  -6   4  20       12.80       14.28      9.65 o
  -5   4  20       18.38        5.27     12.32 o
  -4   4  20      173.87      162.88     24.11 o
  -3   4  20      235.18      196.37     20.76 o
  -2   4  20        1.97        0.03      7.67 o
  -1   4  20      497.30      473.49     29.38 o
   0   4  20        9.36       44.70     19.56 o
   1   4  20      496.66      493.10     23.88 o
   2   4  20        1.94       -4.03      4.04 o
   3   4  20      234.50      226.58     16.69 o
   4   4  20      174.01      182.30     21.91 o
   5   4  20       18.30       32.09     15.87 o
   6   4  20       12.90       25.99     13.73 o
  -6   5  20       18.80        1.30     10.55 o
  -5   5  20       17.23        9.17      9.35 o
  -4   5  20      249.47      211.43     24.45 o
  -3   5  20      219.96      211.33     21.96 o
  -2   5  20       45.81       37.01     11.44 o
  -1   5  20      194.32      142.28     21.35 o
   0   5  20      666.48      711.59     44.61 o
   1   5  20      193.99      204.89     24.92 o
   2   5  20       45.67       27.31     13.29 o
   3   5  20      219.81      197.39     18.40 o
   4   5  20      249.59      223.24     29.08 o
   5   5  20       17.27       18.85     11.48 o
   6   5  20       18.78        7.08      8.30 o
  -6   6  20       16.46        4.64     12.59 o
  -5   6  20       14.29        9.41     11.23 o
  -4   6  20       15.77       32.07     20.32 o
  -3   6  20      187.61      159.80     31.91 o
  -2   6  20      585.38      562.59     40.58 o
  -1   6  20      513.28      488.69     40.31 o
   0   6  20     2590.00     2782.99    112.81 o
   1   6  20      512.94      534.46     41.82 o
   2   6  20      585.60      572.25     31.87 o
   3   6  20      187.81      157.05     19.10 o
   4   6  20       15.70       25.01     11.90 o
   5   6  20       14.23        7.61     10.51 o
   6   6  20       16.43       25.82     27.11 o
  -5   7  20      142.08      115.76     22.48 o
  -4   7  20       42.87       36.41     17.88 o
  -3   7  20       16.92        6.27      9.86 o
  -2   7  20       32.84       47.37     13.76 o
  -1   7  20       40.58       18.89     13.14 o
   0   7  20      922.80     1007.78    102.15 o
   1   7  20       40.73       29.22      9.59 o
   2   7  20       32.71       39.77     15.42 o
   3   7  20       16.85       21.41      9.51 o
   4   7  20       42.51       42.09     15.22 o
   5   7  20      142.13      105.29     33.64 o
  -5   8  20       59.24       39.61     18.19 o
  -4   8  20        1.29        2.14      9.54 o
  -3   8  20      163.37      154.70     22.20 o
  -2   8  20      171.71      154.94     24.03 o
  -1   8  20      354.06      273.44     33.58 o
   0   8  20       77.93      109.72     32.04 o
   1   8  20      354.31      318.00     33.87 o
   2   8  20      171.64      155.61     18.22 o
   3   8  20      163.38      141.40     26.20 o
   4   8  20        1.29        4.66     12.28 o
   5   8  20       59.44       24.08     20.36 o
  -4   9  20       20.68       30.02     13.63 o
  -3   9  20       40.69       61.65     15.06 o
  -2   9  20       13.38       38.99     14.52 o
  -1   9  20       61.92       44.94     16.33 o
   0   9  20       59.00      100.41     47.32 o
   1   9  20       61.99       79.11     19.90 o
   2   9  20       13.38        5.38     14.76 o
   3   9  20       40.62       50.53     18.54 o
   4   9  20       20.69       23.67     14.51 o
  -4  10  20       17.81       39.99     15.16 o
  -3  10  20        3.70        3.13     10.67 o
  -2  10  20       75.17       70.19     17.79 o
  -1  10  20       53.37       36.10     26.16 o
   0  10  20        5.93       29.66     53.91 o
   1  10  20       53.37       30.10     15.17 o
   2  10  20       74.96       38.23     13.70 o
   3  10  20        3.68       28.03     19.69 o
   4  10  20       17.85        0.61     13.46 o
  -3  11  20       51.62       69.58     17.36 o
  -2  11  20      134.71      137.46     22.56 o
  -1  11  20       40.60       24.19     15.64 o
   0  11  20        1.75       29.18     40.23 o
   1  11  20       40.43       43.34     17.94 o
   2  11  20      134.68      122.62     30.03 o
   3  11  20       51.62       85.67     30.18 o
  -2  12  20       29.79       35.70     14.73 o
  -1  12  20       16.68       18.08     15.34 o
   0  12  20        0.03       38.31     32.33 o
   1  12  20       16.56       45.98     18.23 o
   2  12  20       29.89        3.01     13.93 o
   1   0  21       27.49       18.94      5.06 o
   2   0  21      173.34      205.64     19.76 o
   3   0  21      294.23      271.90     20.14 o
   4   0  21      380.57      388.19     26.16 o
   5   0  21       59.79       44.48     14.08 o
   6   0  21        5.27        8.55     10.92 o
  -6   1  21        2.01        2.09     12.15 o
  -5   1  21      170.53      183.68     21.51 o
  -4   1  21      125.92      153.71     18.12 o
  -3   1  21       71.10       72.95     12.27 o
  -2   1  21       83.71       88.19     11.98 o
  -1   1  21       28.21       35.17      7.97 o
   0   1  21       46.09       33.68      7.22 o
   1   1  21       28.15       29.96      6.37 o
   2   1  21       83.32       98.66     10.58 o
   3   1  21       71.36       88.31     11.95 o
   4   1  21      125.84      148.91     17.54 o
   5   1  21      170.60      205.02     22.58 o
   6   1  21        2.01        6.19      8.11 o
  -6   2  21       21.28       26.99     12.64 o
  -5   2  21       70.95      103.82     17.55 o
  -4   2  21      196.32      218.00     22.34 o
  -3   2  21      133.80      147.52     17.63 o
  -2   2  21      153.46      145.78     18.35 o
  -1   2  21      390.66      409.40     25.29 o
   0   2  21      806.59      876.19     30.61 o
   1   2  21      390.84      395.41     17.14 o
   2   2  21      153.31      136.88     10.33 o
   3   2  21      133.78      128.35     13.45 o
   4   2  21      196.19      205.45     20.33 o
   5   2  21       71.07      100.46     19.27 o
   6   2  21       21.43       34.32     11.91 o
  -6   3  21        6.67        7.82      9.99 o
  -5   3  21       14.14        3.02     10.45 o
  -4   3  21      974.25     1067.99     48.94 o
  -3   3  21      820.82      863.76     41.18 o
  -2   3  21      975.98      975.64     44.68 o
  -1   3  21      106.41      148.35     17.51 o
   0   3  21      453.80      515.81     21.49 o
   1   3  21      106.28      107.15     19.17 o
   2   3  21      976.43     1010.67     31.67 o
   3   3  21      821.03      848.40     32.98 o
   4   3  21      974.42     1025.02     52.24 o
   5   3  21       14.19        4.82     12.94 o
   6   3  21        6.70        3.77      6.93 o
  -6   4  21        9.02      -10.52     20.05 o
  -5   4  21       13.27        8.34      9.57 o
  -4   4  21      131.80      128.23     19.52 o
  -3   4  21      117.51      129.32     18.17 o
  -2   4  21       23.64        8.94     10.99 o
  -1   4  21      109.31      148.28     18.39 o
   0   4  21       89.31      119.92     20.50 o
   1   4  21      109.28      104.93     11.45 o
   2   4  21       23.62       18.70      5.66 o
   3   4  21      117.68      148.83     13.87 o
   4   4  21      131.71      147.24     19.62 o
   5   4  21       13.27       21.07     13.04 o
   6   4  21        9.11       18.02     13.91 o
  -6   5  21        3.70       -2.95      9.10 o
  -5   5  21        5.81        0.56      9.15 o
  -4   5  21        3.75       17.97     11.11 o
  -3   5  21        2.07       -9.16     13.01 o
  -2   5  21      687.94      681.26     38.16 o
  -1   5  21      175.10      133.23     20.70 o
   0   5  21      349.82      366.17     34.90 o
   1   5  21      174.78      190.72     24.87 o
   2   5  21      688.06      705.09     45.56 o
   3   5  21        2.05       -7.19      7.19 o
   4   5  21        3.78        5.88     10.95 o
   5   5  21        5.80        5.27      7.93 o
   6   5  21        3.72        6.24     15.52 o
  -6   6  21       50.06       17.02     20.77 o
  -5   6  21        6.23       12.09     10.52 o
  -4   6  21       42.67       64.67     18.15 o
  -3   6  21      239.81      225.09     36.28 o
  -2   6  21      475.87      474.54     33.14 o
  -1   6  21       76.32       56.39     16.28 o
   0   6  21     4167.17     4321.90    189.03 o
   1   6  21       76.54       52.55     14.09 o
   2   6  21      474.97      469.05     29.60 o
   3   6  21      239.48      201.15     20.93 o
   4   6  21       42.66       37.55     23.90 o
   5   6  21        6.17        1.98      8.48 o
   6   6  21       50.12       29.95     35.62 o
  -5   7  21        2.79       21.17     12.48 o
  -4   7  21       18.51       31.49     13.78 o
  -3   7  21        3.18        5.60      8.68 o
  -2   7  21      166.89      146.15     20.74 o
  -1   7  21      334.69      320.56     34.03 o
   0   7  21       20.96       35.49     47.23 o
   1   7  21      334.49      365.10     35.83 o
   2   7  21      166.66      155.19     17.34 o
   3   7  21        3.19        2.20      8.29 o
   4   7  21       18.44       11.34     11.39 o
   5   7  21        2.76        3.32     21.98 o
  -5   8  21       40.24       14.09     13.31 o
  -4   8  21       44.99       76.64     20.15 o
  -3   8  21        4.24      -10.20     11.07 o
  -2   8  21      130.13      122.97     19.84 o
  -1   8  21      138.23       98.76     21.46 o
   0   8  21        0.39       20.96     42.34 o
   1   8  21      138.16      137.21     29.75 o
   2   8  21      130.10      101.33     17.90 o
   3   8  21        4.31       -1.53     10.70 o
   4   8  21       44.95       37.97     15.86 o
   5   8  21       40.35       19.54     19.33 o
  -4   9  21        1.68       14.70     10.92 o
  -3   9  21       74.67       61.63     16.82 o
  -2   9  21       69.26       71.69     16.94 o
  -1   9  21       13.22       31.67     14.59 o
   0   9  21        0.17       21.99     35.83 o
   1   9  21       13.31       12.72     11.58 o
   2   9  21       68.99       50.10     26.52 o
   3   9  21       74.68       91.12     29.89 o
   4   9  21        1.67      -14.79     14.79 o
  -4  10  21        7.39       19.13     10.29 o
  -3  10  21      115.17      128.39     22.05 o
  -2  10  21       32.79       21.16     11.53 o
  -1  10  21       18.45       28.65     13.49 o
   0  10  21       29.69       77.58     22.20 o
   1  10  21       18.46       34.73     15.89 o
   2  10  21       32.97        3.17     11.28 o
   3  10  21      115.11      120.61     33.67 o
   4  10  21        7.41       -0.64     16.79 o
  -3  11  21       79.36       83.62     19.53 o
  -2  11  21      106.09      107.65     21.23 o
  -1  11  21       39.24       24.77     15.29 o
   0  11  21       73.72      113.73     39.06 o
   1  11  21       39.23       25.93     12.88 o
   2  11  21      105.97      112.70     23.33 o
   3  11  21       79.28       92.38     30.69 o
  -1  12  21        1.39        3.71     12.54 o
   0  12  21       13.74       24.61     16.06 o
   1  12  21        1.39       15.90     14.99 o
   0   0  22        0.86       16.51     10.37 o
   1   0  22        3.07       -1.09      7.32 o
   2   0  22      163.91      167.04     20.63 o
   3   0  22        9.22       -3.45      7.46 o
   4   0  22      154.68      160.62     22.95 o
   5   0  22       64.84       60.89     13.28 o
   6   0  22        0.24       11.51      9.82 o
  -6   1  22       31.53       42.14     17.06 o
  -5   1  22      111.74      122.18     21.63 o
  -4   1  22      185.78      206.53     20.41 o
  -3   1  22       30.95       27.20      9.32 o
  -2   1  22      125.40      118.78     16.87 o
  -1   1  22      375.62      388.55     21.42 o
   0   1  22      411.99      398.47     17.66 o
   1   1  22      376.07      387.10     17.59 o
   2   1  22      125.58      130.52     11.95 o
   3   1  22       31.05       60.09     10.05 o
   4   1  22      185.79      200.35     20.42 o
   5   1  22      111.90      132.95     18.00 o
   6   1  22       31.69       38.31     14.36 o
  -6   2  22        4.98        6.14      7.75 o
  -5   2  22       29.27       37.06     11.25 o
  -4   2  22       55.80       59.94     13.57 o
  -3   2  22      287.82      270.49     23.03 o
  -2   2  22      310.40      305.71     32.09 o
  -1   2  22       92.62      110.86     18.65 o
   0   2  22        8.40        5.34      6.24 o
   1   2  22       92.79       81.94      9.21 o
   2   2  22      310.15      332.78     19.94 o
   3   2  22      287.75      295.45     20.01 o
   4   2  22       55.69       50.05     11.05 o
   5   2  22       29.29       26.08     12.19 o
   6   2  22        4.98       20.71     15.17 o
  -6   3  22       16.08       15.02      9.93 o
  -5   3  22        3.80        4.75     14.10 o
  -4   3  22      234.57      263.46     25.93 o
  -3   3  22       98.06      125.09     18.03 o
  -2   3  22        3.38        0.21      8.17 o
  -1   3  22      401.85      456.50     28.31 o
   0   3  22       29.49       40.73     12.85 o
   1   3  22      401.64      415.26     29.70 o
   2   3  22        3.36        7.43      5.13 o
   3   3  22       98.08      103.56     11.68 o
   4   3  22      234.68      246.81     26.36 o
   5   3  22        3.85        2.83      6.77 o
   6   3  22       16.09       22.28      9.75 o
  -6   4  22       49.05       44.89     17.78 o
  -5   4  22       40.74       67.73     15.63 o
  -4   4  22       32.42       69.69     18.56 o
  -3   4  22      405.75      437.83     31.54 o
  -2   4  22       65.90       60.78     13.10 o
  -1   4  22      646.68      719.49     37.53 o
   0   4  22      569.51      480.76     36.97 o
   1   4  22      646.91      639.60     42.62 o
   2   4  22       65.82       48.32      9.75 o
   3   4  22      405.45      447.51     28.86 o
   4   4  22       32.41       32.77      9.66 o
   5   4  22       40.61       46.37     19.37 o
   6   4  22       49.01       59.54     19.47 o
  -6   5  22       10.11       27.52     13.96 o
  -5   5  22        1.14       -1.08     10.47 o
  -4   5  22      134.78      122.05     19.64 o
  -3   5  22       46.92       57.14     16.99 o
  -2   5  22       12.85       14.69     10.11 o
  -1   5  22      128.82      141.78     18.64 o
   0   5  22      101.76      134.82     24.53 o
   1   5  22      129.01      137.09     20.88 o
   2   5  22       12.87       20.95     10.92 o
   3   5  22       47.07       25.47     11.68 o
   4   5  22      134.71      144.80     24.62 o
   5   5  22        1.14        6.99     10.50 o
   6   5  22       10.12       12.99     12.79 o
  -5   6  22       64.41       68.44     16.45 o
  -4   6  22       23.21       20.47     13.80 o
  -3   6  22       11.56        5.62     11.13 o
  -2   6  22      122.32      128.62     18.56 o
  -1   6  22      244.18      225.00     22.91 o
   0   6  22      335.38      432.46     40.16 o
   1   6  22      244.28      250.10     21.88 o
   2   6  22      122.07      116.95     29.31 o
   3   6  22       11.48       13.50      8.77 o
   4   6  22       23.18       25.78     19.74 o
   5   6  22       64.55       58.14     27.11 o
  -5   7  22       14.41       21.87     11.70 o
  -4   7  22       10.63       37.47     13.51 o
  -3   7  22       35.53       29.61     11.67 o
  -2   7  22       61.48       29.27     17.42 o
  -1   7  22     1107.44      997.73     60.02 o
   0   7  22       64.58       59.58     32.03 o
   1   7  22     1106.17     1151.82     62.81 o
   2   7  22       61.33       41.86     16.54 o
   3   7  22       35.72       26.99     10.06 o
   4   7  22       10.63       13.92     17.75 o
   5   7  22       14.47       29.31     23.86 o
  -5   8  22        3.14       12.19     19.25 o
  -4   8  22       39.44       61.17     19.84 o
  -3   8  22       38.07       46.36     14.47 o
  -2   8  22      132.14      129.77     20.18 o
  -1   8  22      112.60      118.50     22.87 o
   0   8  22      100.54      123.03     52.53 o
   1   8  22      113.09      112.74     22.15 o
   2   8  22      131.91      115.45     41.48 o
   3   8  22       37.78       37.07     13.80 o
   4   8  22       39.49       45.63     17.06 o
   5   8  22        3.16       13.82     23.71 o
  -4   9  22        3.84        0.76     13.32 o
  -3   9  22       38.48       29.09     13.92 o
  -2   9  22       22.56       27.84     12.73 o
  -1   9  22       29.04       21.95     11.83 o
   0   9  22        9.15       34.02     26.00 o
   1   9  22       29.11       26.57     15.07 o
   2   9  22       22.53       14.19     25.25 o
   3   9  22       38.31       27.37     19.60 o
   4   9  22        3.82      -15.52     15.52 o
  -3  10  22        8.45       -6.77     10.57 o
  -2  10  22       59.38       63.53     16.60 o
  -1  10  22       97.49       64.04     27.57 o
   0  10  22      139.30      167.26     48.60 o
   1  10  22       97.42       92.04     21.12 o
   2  10  22       59.50       61.36     35.77 o
   3  10  22        8.47       24.63     19.25 o
  -2  11  22        6.48       22.98     12.88 o
  -1  11  22       14.73       10.55     10.63 o
   0  11  22        0.00       29.21     16.22 o
   1  11  22       14.54       11.79     12.47 o
   2  11  22        6.50       -3.02     19.30 o
   0  12  22        9.53       35.92     17.87 o
   1   0  23       16.14        8.63      5.53 o
   2   0  23       46.80       61.78     23.98 o
   3   0  23       46.70       47.30     12.24 o
   4   0  23      451.14      441.78     42.34 o
   5   0  23       27.81       19.67     13.66 o
   6   0  23       45.91       57.30     16.30 o
  -6   1  23       45.39       66.18     19.25 o
  -5   1  23       26.56       26.88     11.50 o
  -4   1  23        8.34        6.87      7.91 o
  -3   1  23      400.29      378.83     33.74 o
  -2   1  23      133.04      154.85     17.51 o
  -1   1  23       46.04       31.94     17.38 o
   0   1  23        0.56       -5.83      5.83 o
   1   1  23       45.94       38.81      6.26 o
   2   1  23      132.57      145.42     12.91 o
   3   1  23      399.94      436.47     34.72 o
   4   1  23        8.32       12.50      7.16 o
   5   1  23       26.56       37.80     10.90 o
   6   1  23       45.39       57.81     16.55 o
  -6   2  23        7.68       -2.91      8.67 o
  -5   2  23       20.47        9.58      8.92 o
  -4   2  23       15.15       22.84     10.28 o
  -3   2  23      109.30      101.96     15.26 o
  -2   2  23      252.40      238.89     20.94 o
  -1   2  23      173.34      180.85     18.18 o
   0   2  23      186.79      161.45     13.63 o
   1   2  23      173.48      165.71     11.81 o
   2   2  23      252.04      207.62     13.68 o
   3   2  23      108.98       96.84     13.57 o
   4   2  23       15.31        9.56      6.28 o
   5   2  23       20.56       31.91     19.67 o
   6   2  23        7.65        1.86      6.61 o
  -6   3  23       25.48       32.23     12.81 o
  -5   3  23       14.96       39.67     11.96 o
  -4   3  23      100.66      140.81     19.32 o
  -3   3  23       71.04       77.83     14.45 o
  -2   3  23       94.56       93.56     15.41 o
  -1   3  23      933.67      959.38     40.72 o
   0   3  23        2.65       -0.26     10.60 o
   1   3  23      934.16      870.11     50.42 o
   2   3  23       94.49      101.61     10.94 o
   3   3  23       70.99       57.12      8.55 o
   4   3  23      100.64      139.65     20.73 o
   5   3  23       14.91       13.56      9.06 o
   6   3  23       25.51       26.07     11.35 o
  -6   4  23       85.79      138.47     56.62 o
  -5   4  23       30.96       48.26     14.11 o
  -4   4  23        1.78       21.48     11.53 o
  -3   4  23       59.14       74.25     22.70 o
  -2   4  23       93.96       93.61     14.50 o
  -1   4  23      335.00      384.64     28.40 o
   0   4  23       20.53       24.62     14.77 o
   1   4  23      334.72      307.56     29.50 o
   2   4  23       93.95       85.39     16.92 o
   3   4  23       58.94       50.23     10.81 o
   4   4  23        1.78        4.10      8.35 o
   5   4  23       30.96       41.24     17.20 o
   6   4  23       85.84       81.97     21.48 o
  -6   5  23       50.29       54.94     17.86 o
  -5   5  23       63.11       83.54     17.07 o
  -4   5  23       59.95       74.71     16.28 o
  -3   5  23      440.91      441.71     37.25 o
  -2   5  23      352.23      343.26     27.80 o
  -1   5  23      148.44      209.93     22.70 o
   0   5  23      487.93      518.37     40.43 o
   1   5  23      148.35      154.08     43.27 o
   2   5  23      352.29      324.34     32.48 o
   3   5  23      440.42      423.69     38.57 o
   4   5  23       59.61       82.47     29.45 o
   5   5  23       63.12       55.29     17.18 o
   6   5  23       50.24       46.77     17.68 o
  -5   6  23       12.07       15.06      8.38 o
  -4   6  23       13.22       16.18     10.95 o
  -3   6  23      156.76      132.82     19.86 o
  -2   6  23       54.78       25.91     14.89 o
  -1   6  23      275.33      310.30     34.09 o
   0   6  23        1.55       58.10     21.32 o
   1   6  23      275.44      260.26     29.38 o
   2   6  23       54.75       22.65     14.60 o
   3   6  23      156.58      128.09     17.85 o
   4   6  23       13.27       31.14     21.93 o
   5   6  23       12.06       10.59     21.81 o
  -5   7  23       70.60       63.88     16.79 o
  -4   7  23       25.52       15.24     12.70 o
  -3   7  23        9.09       11.73      8.99 o
  -2   7  23      263.18      277.84     26.86 o
  -1   7  23      151.00      132.27     23.27 o
   0   7  23      140.20      148.81     25.36 o
   1   7  23      150.95      158.94     24.69 o
   2   7  23      263.39      257.56     24.38 o
   3   7  23        9.09       -5.79      8.96 o
   4   7  23       25.48       -1.16     19.15 o
   5   7  23       70.66       73.74     32.59 o
  -4   8  23       51.42       77.99     17.77 o
  -3   8  23        7.97        9.62      9.51 o
  -2   8  23       14.40        6.78     10.72 o
  -1   8  23      110.82       73.61     20.94 o
   0   8  23      175.24      161.43     26.89 o
   1   8  23      110.69      168.08     26.61 o
   2   8  23       14.36      -15.18     15.60 o
   3   8  23        7.97       13.25     12.21 o
   4   8  23       51.52       49.24     16.14 o
  -4   9  23       11.90       23.52     13.42 o
  -3   9  23       20.55       30.98     13.88 o
  -2   9  23       27.37        7.18     11.57 o
  -1   9  23       34.94       34.03     15.53 o
   0   9  23      295.49      334.00     54.61 o
   1   9  23       34.96       15.62     13.54 o
   2   9  23       27.15       12.18     39.78 o
   3   9  23       20.43       16.54     19.92 o
   4   9  23       12.01       17.72     15.25 o
  -3  10  23       77.05       76.33     17.80 o
  -2  10  23        0.78       11.15     10.64 o
  -1  10  23       32.55       26.75     17.07 o
   0  10  23        0.52       19.09     13.47 o
   1  10  23       32.54       22.74     18.34 o
   2  10  23        0.78       -6.75     20.67 o
   3  10  23       77.04      125.08     35.48 o
  -2  11  23      107.27      107.24     20.96 o
  -1  11  23       20.85       17.45     11.22 o
   0  11  23       50.96       71.76     23.96 o
   1  11  23       20.86       20.87     14.13 o
   2  11  23      107.16       58.92     22.05 o
   0   0  24       27.30       44.11      9.49 o
   1   0  24      556.37      566.75     23.31 o
   2   0  24       20.91       29.87      8.40 o
   3   0  24        9.46       -3.97     18.08 o
   4   0  24        0.52       -4.07      8.64 o
   5   0  24       25.62       28.39     12.03 o
   6   0  24        0.31        7.94      9.77 o
  -6   1  24       30.20       33.26     14.19 o
  -5   1  24      181.04      180.09     26.21 o
  -4   1  24       99.96      124.69     16.75 o
  -3   1  24      614.14      637.72     33.51 o
  -2   1  24       52.32       45.89     12.80 o
  -1   1  24      106.66       84.82     10.57 o
   0   1  24        6.37       -0.75      6.39 o
   1   1  24      106.82      109.32     10.44 o
   2   1  24       52.26       60.17     10.74 o
   3   1  24      614.20      668.76     43.83 o
   4   1  24      100.22      118.36     16.51 o
   5   1  24      180.99      218.96     28.73 o
   6   1  24       30.24       52.92     17.43 o
  -6   2  24        8.11       15.97     11.27 o
  -5   2  24       17.37       13.13      9.51 o
  -4   2  24        2.43        2.81      6.68 o
  -3   2  24       10.39        4.64      8.19 o
  -2   2  24       38.73       50.90     12.66 o
  -1   2  24      488.70      494.26     29.04 o
   0   2  24       14.30        5.40      5.97 o
   1   2  24      488.92      501.12     20.94 o
   2   2  24       38.86       40.48      8.17 o
   3   2  24       10.39       -2.26      7.54 o
   4   2  24        2.42        2.53      5.65 o
   5   2  24       17.34        5.47      7.38 o
   6   2  24        8.11       14.60      9.95 o
  -6   3  24       46.25       55.35     20.76 o
  -5   3  24       11.00       18.31      8.06 o
  -4   3  24      159.19      214.29     23.26 o
  -3   3  24       86.94      110.60     21.56 o
  -2   3  24      267.17      256.93     22.92 o
  -1   3  24      991.99     1100.53     44.32 o
   0   3  24        7.28        0.74      9.88 o
   1   3  24      990.34      994.40     54.29 o
   2   3  24      267.14      236.13     20.60 o
   3   3  24       86.97       90.65     16.85 o
   4   3  24      159.48      184.30     23.59 o
   5   3  24       11.03       16.35     10.31 o
   6   3  24       46.33       58.82     15.69 o
  -6   4  24       11.81       10.15     12.82 o
  -5   4  24       88.08      103.83     18.65 o
  -4   4  24      136.50      162.13     21.35 o
  -3   4  24      159.37      190.95     22.57 o
  -2   4  24      231.40      234.45     22.94 o
  -1   4  24       23.85       37.31     14.95 o
   0   4  24      943.68      897.45     52.43 o
   1   4  24       23.81        7.83     26.69 o
   2   4  24      231.48      232.84     27.67 o
   3   4  24      159.83      143.37     17.51 o
   4   4  24      136.62      141.83     28.86 o
   5   4  24       88.19       89.28     25.24 o
   6   4  24       11.83       14.13     10.06 o
  -5   5  24        9.86       32.71     12.24 o
  -4   5  24        5.07       29.19     14.20 o
  -3   5  24       25.53       44.10     15.29 o
  -2   5  24      165.37      185.91     27.89 o
  -1   5  24       76.07      134.70     19.37 o
   0   5  24        4.93       27.87     17.31 o
   1   5  24       76.18       69.26     31.91 o
   2   5  24      165.75      169.88     25.33 o
   3   5  24       25.22       44.23     16.40 o
   4   5  24        5.11       -5.75     14.66 o
   5   5  24        9.88       29.98     26.24 o
  -5   6  24        0.75       12.86     22.28 o
  -4   6  24       10.89       23.22     10.89 o
  -3   6  24       61.80       49.39     13.24 o
  -2   6  24      204.82      228.86     30.14 o
  -1   6  24      100.96      183.64     35.50 o
   0   6  24      357.10      351.27     36.23 o
   1   6  24      101.05       86.29     32.89 o
   2   6  24      204.92      216.44     21.08 o
   3   6  24       61.98       52.41     12.64 o
   4   6  24       10.79       47.37     25.48 o
   5   6  24        0.71        6.46     18.43 o
  -5   7  24       26.18       24.25     13.37 o
  -4   7  24      104.21      116.39     21.07 o
  -3   7  24       66.86       44.35     13.07 o
  -2   7  24       59.49       52.05     14.25 o
  -1   7  24      113.42       98.30     25.68 o
   0   7  24       10.79       52.24     20.11 o
   1   7  24      113.26      135.91     23.73 o
   2   7  24       59.40       24.24     23.42 o
   3   7  24       66.71       47.80     12.14 o
   4   7  24      104.43       84.82     30.82 o
   5   7  24       26.27       28.44     26.55 o
  -4   8  24       60.05       43.74     15.35 o
  -3   8  24       51.92       50.71     14.39 o
  -2   8  24       72.92       57.65     14.99 o
  -1   8  24       58.41       48.59     19.07 o
   0   8  24      381.32      396.47     55.62 o
   1   8  24       58.37       52.05     30.19 o
   2   8  24       73.14       39.48     27.03 o
   3   8  24       52.07       60.14     25.07 o
   4   8  24       60.29       39.32     16.36 o
  -4   9  24       59.86       63.99     17.49 o
  -3   9  24       59.61       46.20     14.44 o
  -2   9  24       44.56       19.06     13.13 o
  -1   9  24       30.07       59.07     15.35 o
   0   9  24       26.13       29.41     28.31 o
   1   9  24       30.03       30.12     23.00 o
   2   9  24       44.79       29.08     49.87 o
   3   9  24       59.61       54.32     23.16 o
   4   9  24       59.79       86.27     30.13 o
  -3  10  24       95.85       88.27     18.88 o
  -2  10  24       71.48       35.51     23.94 o
  -1  10  24       22.24       42.40     18.77 o
   0  10  24        0.55        7.39     32.95 o
   1  10  24       22.07       28.37     12.05 o
   2  10  24       71.55       73.47     19.61 o
   3  10  24       95.68      112.77     34.35 o
  -1  11  24        1.94       -0.55     30.19 o
   0  11  24       20.96       26.43     27.17 o
   1  11  24        1.95      -15.40     15.40 o
   1   0  25        3.01        1.74      7.76 o
   2   0  25       81.97       98.65     13.47 o
   3   0  25        1.45      -11.02     16.95 o
   4   0  25      271.40      296.47     34.11 o
   5   0  25       11.10       19.45      9.47 o
   6   0  25       50.92       43.89     15.00 o
  -6   1  25       82.99       98.72     22.22 o
  -5   1  25       43.49       46.69     15.64 o
  -4   1  25       75.16      105.09     20.57 o
  -3   1  25      129.27      141.01     22.60 o
  -2   1  25      585.08      611.72     31.83 o
  -1   1  25       84.28       64.36      8.88 o
   0   1  25        0.97       -8.07      8.07 o
   1   1  25       84.23       86.98      9.79 o
   2   1  25      585.50      607.99     26.93 o
   3   1  25      129.30      145.61     21.43 o
   4   1  25       75.29       96.62     15.49 o
   5   1  25       43.51       67.14     17.90 o
   6   1  25       83.16      109.41     22.60 o
  -6   2  25       63.11       78.08     23.60 o
  -5   2  25      147.75      145.69     25.07 o
  -4   2  25        3.10       23.27     11.26 o
  -3   2  25       31.05       27.19      9.69 o
  -2   2  25      137.70      158.48     17.78 o
  -1   2  25       72.90       52.94     11.40 o
   0   2  25        6.89      -16.32     16.32 o
   1   2  25       72.95       54.79      8.08 o
   2   2  25      138.02      128.57     18.52 o
   3   2  25       31.02       11.50      8.61 o
   4   2  25        3.09        2.28      9.09 o
   5   2  25      147.52      179.79     25.74 o
   6   2  25       63.13       83.94     20.03 o
  -6   3  25       56.51       75.23     28.91 o
  -5   3  25        1.58        9.43      8.83 o
  -4   3  25      162.04      162.09     20.76 o
  -3   3  25       22.21       30.84     10.47 o
  -2   3  25       44.66       65.21     18.69 o
  -1   3  25       37.42       63.33     15.03 o
   0   3  25       39.30       25.65     10.75 o
   1   3  25       37.37       39.35     22.03 o
   2   3  25       44.56       47.23     11.14 o
   3   3  25       22.28       26.05     13.72 o
   4   3  25      161.67      187.52     34.38 o
   5   3  25        1.60        8.58     11.99 o
   6   3  25       56.69       83.91     25.80 o
  -5   4  25       10.07       23.35     10.41 o
  -4   4  25       35.17       53.06     14.27 o
  -3   4  25       45.24       34.77     10.61 o
  -2   4  25      126.72      135.43     23.74 o
  -1   4  25       99.49      123.41     17.82 o
   0   4  25     1202.95     1241.22     61.65 o
   1   4  25       99.84       69.90     14.60 o
   2   4  25      126.75       89.28     30.29 o
   3   4  25       45.24       32.49     20.74 o
   4   4  25       35.17       27.86     14.41 o
   5   4  25       10.03       11.53     12.42 o
  -5   5  25       78.65       80.47     17.96 o
  -4   5  25       67.35       65.00     15.88 o
  -3   5  25      292.81      296.15     27.82 o
  -2   5  25       12.38       32.88     14.94 o
  -1   5  25       36.40       65.25     15.13 o
   0   5  25      456.80      454.25     38.81 o
   1   5  25       36.43       25.31     21.21 o
   2   5  25       12.55        7.95     11.65 o
   3   5  25      292.67      277.35     33.43 o
   5   5  25       78.85       73.66     32.45 o
  -5   6  25       36.50       51.62     16.25 o
  -4   6  25        3.86       14.23     12.48 o
  -3   6  25      125.81      105.32     17.08 o
  -2   6  25       39.16       28.39     18.08 o
  -1   6  25      120.48      177.87     22.78 o
   0   6  25       65.95       92.05     22.85 o
   1   6  25      120.93       95.95     24.04 o
   2   6  25       39.16       46.48     12.05 o
   3   6  25      126.16      108.28     16.50 o
   4   6  25        3.90       20.95     22.04 o
   5   6  25       36.49        6.96     22.74 o
  -4   7  25       24.34       22.24     17.94 o
  -3   7  25       22.11       10.38     11.77 o
  -2   7  25      202.02      176.41     30.59 o
  -1   7  25      132.34      182.15     31.80 o
   0   7  25       22.03       47.63     23.94 o
   1   7  25      132.33      121.21     30.75 o
   2   7  25      201.82      196.70     27.71 o
   3   7  25       22.10       14.36      9.45 o
   4   7  25       24.26       36.14     26.16 o
  -4   8  25       13.33        7.80     11.79 o
  -3   8  25       42.94       36.22     12.43 o
  -2   8  25       91.51       68.12     18.12 o
  -1   8  25      155.79      147.15     26.44 o
   0   8  25      100.80      153.61     27.98 o
   1   8  25      155.67      154.06     25.72 o
   2   8  25       91.73       68.48     39.15 o
   3   8  25       43.00       36.74     19.23 o
   4   8  25       13.33       13.89     12.01 o
  -3   9  25        4.26       11.64     11.42 o
  -2   9  25       37.78       28.02     11.73 o
  -1   9  25       21.85       78.07     26.60 o
   0   9  25      177.21      182.97     40.84 o
   1   9  25       21.83       47.40     17.87 o
   2   9  25       37.76       16.07     36.22 o
   3   9  25        4.29       26.03     19.91 o
  -2  10  25       83.37       80.37     18.64 o
  -1  10  25       14.64       10.32     25.51 o
   0  10  25        7.10       25.54     27.34 o
   1  10  25       14.53       27.27     25.79 o
   2  10  25       83.54       86.42     36.44 o
  -1  11  25       21.68       56.16     15.84 o
   0  11  25       13.64       29.72     22.47 o
   1  11  25       21.55        1.02     11.54 o
   0   0  26        0.07        0.68      7.79 o
   1   0  26       42.97       20.11     13.85 o
   2   0  26     1044.36     1170.25     42.66 o
   3   0  26        6.58       19.51     13.79 o
   4   0  26       17.07       37.37     13.57 o
   5   0  26        0.07        3.82      7.90 o
   6   0  26       81.34      103.53     22.59 o
  -6   1  26       28.01       42.50     16.63 o
  -5   1  26      106.34      111.60     31.68 o
  -4   1  26       10.59        8.74     10.35 o
  -3   1  26      155.69      183.13     25.50 o
  -2   1  26      225.41      272.91     21.49 o
  -1   1  26      226.68      194.07     29.32 o
   0   1  26      369.81      352.86     18.75 o
   1   1  26      226.97      220.20     15.28 o
   2   1  26      225.41      241.09     20.46 o
   3   1  26      155.44      174.90     28.55 o
   4   1  26       10.62       10.79      8.64 o
   5   1  26      106.25      159.61     25.13 o
   6   1  26       28.05       48.17     16.62 o
  -5   2  26       47.33       41.82     14.40 o
  -4   2  26       67.21       63.22     18.60 o
  -3   2  26       17.45        7.57      9.06 o
  -2   2  26      130.81      171.67     18.17 o
  -1   2  26        8.88       15.00      9.68 o
   0   2  26       11.96      -18.28     18.28 o
   1   2  26        8.92        6.69      9.37 o
   2   2  26      130.72      116.56     17.52 o
   3   2  26       17.39       -1.28      7.23 o
   4   2  26       67.34       55.10     13.10 o
   5   2  26       47.53       64.29     17.58 o
  -5   3  26       28.06       24.26     14.61 o
  -4   3  26       17.58       20.14      9.69 o
  -3   3  26       13.51        7.92     12.63 o
  -2   3  26      360.44      363.11     27.74 o
  -1   3  26      711.42      843.10     40.09 o
   0   3  26       83.58       50.27     12.74 o
   1   3  26      711.57      759.52     49.38 o
   2   3  26      360.57      328.13     35.13 o
   3   3  26       13.51        3.08      8.97 o
   4   3  26       17.64       23.80     14.83 o
   5   3  26       28.23       36.11     16.90 o
  -5   4  26       65.20       82.66     17.05 o
  -4   4  26        0.39        4.87      8.28 o
  -3   4  26       86.90       77.32     14.68 o
  -2   4  26       23.12       37.58     10.77 o
  -1   4  26      125.46      156.17     19.92 o
   0   4  26      568.90      583.38     44.09 o
   1   4  26      125.27       74.14     13.76 o
   2   4  26       23.12       12.33     10.73 o
   3   4  26       86.83       64.71     16.38 o
  -5   5  26       25.44       50.03     14.46 o
  -4   5  26       26.72       20.13     11.17 o
  -3   5  26       16.01       -1.94      9.37 o
  -2   5  26       33.50       27.91     13.21 o
  -1   5  26       27.15       40.11     14.18 o
   0   5  26        3.96        2.50     15.51 o
   1   5  26       27.05        6.21     43.10 o
   2   5  26       33.48       17.37     13.91 o
   3   5  26       15.95       11.65     11.72 o
   5   5  26       25.37       17.83     22.81 o
  -5   6  26       63.46       67.32     20.26 o
  -4   6  26       41.78       68.61     17.77 o
  -3   6  26       79.47       72.44     15.64 o
  -2   6  26      108.51      114.28     18.67 o
  -1   6  26      297.28      317.47     29.89 o
   0   6  26       27.15       52.80     18.40 o
   1   6  26      296.73      277.37     32.18 o
   2   6  26      108.58      104.37     21.57 o
   3   6  26       79.21       68.59     15.07 o
   4   6  26       41.75        5.86     16.28 o
   5   6  26       63.40       27.62     24.51 o
  -4   7  26        7.12       16.62     10.78 o
  -3   7  26       43.15       22.61     11.09 o
  -2   7  26       95.82       76.95     19.08 o
  -1   7  26       28.28       81.38     23.84 o
   0   7  26        3.51       21.43     15.09 o
   1   7  26       28.15        9.60     17.18 o
   2   7  26       95.96       99.16     20.42 o
   3   7  26       43.19       36.74     12.30 o
   4   7  26        7.10        8.09     16.85 o
  -4   8  26       13.10        9.36     10.05 o
  -3   8  26       25.69        4.48      9.94 o
  -2   8  26        7.47      -12.18     19.49 o
  -1   8  26        1.08        0.30     13.09 o
   0   8  26       20.98       35.68     17.35 o
   1   8  26        1.07        1.05     23.68 o
   2   8  26        7.54      -11.95     27.99 o
   3   8  26       25.57       34.93     19.68 o
   4   8  26       13.05       -9.02     21.52 o
  -3   9  26       93.40       74.51     17.43 o
  -2   9  26       63.07       41.83     13.21 o
  -1   9  26       21.13       32.26     18.83 o
   0   9  26        0.02       25.46     19.76 o
   1   9  26       21.20        5.92     15.98 o
   2   9  26       63.10       23.98     25.59 o
   3   9  26       93.29       73.28     26.64 o
  -2  10  26       27.89       21.50     11.69 o
  -1  10  26       99.38      133.53     30.42 o
   0  10  26        1.42        5.20     32.40 o
   1  10  26       99.31       98.12     22.64 o
   2  10  26       27.80       -2.91     28.43 o
   1   0  27      134.99      108.78     18.58 o
   2   0  27      303.64      335.34     23.81 o
   3   0  27      107.81      105.08     19.62 o
   4   0  27      154.83      182.99     26.78 o
   5   0  27       20.71       16.58      9.18 o
  -5   1  27       49.64       60.55     16.61 o
  -4   1  27       81.59       79.70     28.56 o
  -3   1  27       29.93       51.54     19.09 o
  -2   1  27       83.07       80.92     12.25 o
  -1   1  27      439.54      449.13     27.90 o
   0   1  27       27.73       33.95      7.19 o
   1   1  27      440.01      434.16     21.59 o
   2   1  27       83.29       84.64     14.51 o
   3   1  27       29.91       41.83     13.14 o
   4   1  27       81.72      102.29     16.01 o
   5   1  27       49.71       86.70     18.85 o
  -5   2  27       29.37       34.93     14.78 o
  -4   2  27       60.24       65.28     17.83 o
  -3   2  27      108.59      130.26     17.17 o
  -2   2  27      165.19      182.96     19.33 o
  -1   2  27      678.62      726.53     36.90 o
   0   2  27       57.06      -17.93     17.93 o
   1   2  27      678.29      640.46     31.28 o
   2   2  27      165.44      141.18     23.44 o
   3   2  27      108.71       72.26     17.14 o
   4   2  27       60.30       53.95     18.67 o
   5   2  27       29.33       44.32     24.18 o
  -5   3  27       24.05       30.58     15.19 o
  -4   3  27       51.48       51.67     16.32 o
  -3   3  27        7.32       -0.46      9.62 o
  -2   3  27       38.99       33.19     12.79 o
  -1   3  27      238.21      257.79     23.81 o
   0   3  27      414.79      401.89     35.16 o
   1   3  27      238.09      204.64     34.96 o
   2   3  27       39.08       47.69     16.75 o
   3   3  27        7.33       -6.52     18.34 o
   4   3  27       51.33       53.70     19.98 o
   5   3  27       24.02       25.14     14.27 o
  -5   4  27       24.43       33.29     12.09 o
  -4   4  27       12.78       25.72     11.89 o
  -3   4  27        6.57        2.61      9.03 o
  -2   4  27      153.89      163.87     20.26 o
  -1   4  27       87.00       98.84     16.43 o
   0   4  27        0.46        5.51     11.80 o
   1   4  27       87.01       51.27     15.06 o
   2   4  27      153.34      149.13     25.09 o
   3   4  27        6.62        4.33     14.90 o
  -5   5  27       40.88       31.99     13.64 o
  -4   5  27        0.24        0.49      9.12 o
  -3   5  27       55.35       43.85     11.61 o
  -2   5  27       21.59       70.10     21.23 o
  -1   5  27        0.40       23.12     13.63 o
   0   5  27       44.44       31.51     13.68 o
   1   5  27        0.41      -12.01     40.25 o
   2   5  27       21.66       10.82     10.20 o
   3   5  27       55.54       27.66     18.27 o
   5   5  27       40.88       23.23     23.12 o
  -4   6  27       62.19       68.49     16.57 o
  -3   6  27       31.96       34.62     11.67 o
  -2   6  27       40.85       38.08     12.40 o
  -1   6  27       13.06       49.54     19.76 o
   0   6  27        6.90       16.07     18.34 o
   1   6  27       12.97        9.50     19.01 o
   2   6  27       40.81       37.47     16.06 o
   3   6  27       31.86       24.17     13.47 o
   4   6  27       62.29       52.48     23.99 o
  -4   7  27       33.29       31.93     12.91 o
  -3   7  27       14.93       24.33     11.36 o
  -2   7  27      151.91      173.04     23.96 o
  -1   7  27      141.55      172.11     22.83 o
   0   7  27      240.00      283.25     35.50 o
   1   7  27      141.52      117.42     25.49 o
   2   7  27      151.75      143.36     24.30 o
   3   7  27       14.90        6.05      9.78 o
   4   7  27       33.44        8.21     18.15 o
  -3   8  27        2.23      -14.58     14.58 o
  -2   8  27        3.98       -4.34     10.60 o
  -1   8  27       71.34      101.86     19.92 o
   0   8  27        0.84       35.24     17.56 o
   1   8  27       71.26       51.72     16.80 o
   2   8  27        4.06       -6.44     25.72 o
   3   8  27        2.26       32.15     19.77 o
  -2   9  27       13.79       14.01     14.74 o
  -1   9  27       35.69       33.79     15.79 o
   0   9  27        9.95       23.42     27.16 o
   1   9  27       35.62       53.35     29.51 o
   2   9  27       13.73        9.62     39.97 o
  -1  10  27      139.03      162.75     35.29 o
   0  10  27       16.66       54.63     25.94 o
   1  10  27      138.85      143.19     26.17 o
   0   0  28      110.62      113.33     14.58 o
   1   0  28       70.75       56.48     12.02 o
   2   0  28       20.35       18.97      7.38 o
   3   0  28       56.69       55.60     16.27 o
   4   0  28       79.54      108.91     21.21 o
   5   0  28       16.45       10.53      8.19 o
  -5   1  28       10.04        0.55     27.69 o
  -4   1  28       83.05       73.69     29.93 o
  -3   1  28       42.51       16.13     31.22 o
  -2   1  28      588.27      589.37     32.96 o
  -1   1  28      127.44      138.02     17.91 o
   0   1  28        0.74        0.92      7.29 o
   1   1  28      127.18      132.47     14.92 o
   2   1  28      588.58      612.08     56.68 o
   3   1  28       42.42       27.14     10.74 o
   4   1  28       82.85      102.44     15.76 o
   5   1  28       10.03       21.22     11.31 o
  -5   2  28       38.47       35.11     13.56 o
  -4   2  28        1.45        6.44      9.76 o
  -3   2  28        8.69       31.10     13.96 o
  -2   2  28       63.00       77.31     13.33 o
  -1   2  28      238.30      237.45     29.66 o
   0   2  28       20.42       -4.83     32.97 o
   1   2  28      237.47      229.76     24.12 o
   2   2  28       63.12       43.63     10.78 o
   3   2  28        8.63        6.76     14.02 o
   4   2  28        1.42       -7.38      8.46 o
   5   2  28       38.39       49.48     23.44 o
  -5   3  28       44.21       60.64     19.34 o
  -4   3  28        9.26       12.51      9.17 o
  -3   3  28        3.41       26.20     10.78 o
  -2   3  28       23.09        6.08      8.88 o
  -1   3  28      199.64      203.86     21.81 o
   0   3  28       13.24       -2.05     10.95 o
   1   3  28      199.33      192.24     28.15 o
   2   3  28       23.20       18.30     12.25 o
   3   3  28        3.42       -5.30     15.52 o
  -5   4  28       14.49       18.34     14.17 o
  -4   4  28        8.81       11.90      9.09 o
  -3   4  28        6.62       -4.64     16.91 o
  -2   4  28      111.24      148.89     19.75 o
  -1   4  28       24.49       29.05     11.04 o
   0   4  28        7.97      -14.55     14.55 o
   1   4  28       24.50       19.57     11.74 o
   2   4  28      111.35      101.44     22.44 o
   3   4  28        6.63      -12.42     16.89 o
  -4   5  28       10.23        5.97     11.21 o
  -3   5  28       12.65       -1.83     16.99 o
  -2   5  28       10.47       35.73     16.73 o
  -1   5  28       35.40       55.62     15.46 o
   0   5  28       20.95        9.54     11.02 o
   1   5  28       35.32        2.11     14.54 o
   2   5  28       10.38        2.31     10.17 o
   3   5  28       12.65        3.21     11.77 o
  -4   6  28       10.75       14.86     12.91 o
  -3   6  28       21.19       20.93     11.60 o
  -2   6  28       37.32       90.13     17.93 o
  -1   6  28       37.31       66.64     15.88 o
   0   6  28       15.24        2.99     11.89 o
   1   6  28       37.33       -5.70     18.83 o
   2   6  28       37.25       31.09     13.32 o
   3   6  28       21.21       34.09     12.07 o
   4   6  28       10.71       35.55     26.28 o
  -4   7  28        1.16       19.19     23.30 o
  -3   7  28       31.78       17.54     11.17 o
  -2   7  28       14.67       46.64     16.18 o
  -1   7  28       13.59       34.99     12.66 o
   0   7  28        0.16        8.35     15.90 o
   1   7  28       13.54        5.43     30.76 o
   2   7  28       14.73       19.18     20.74 o
   3   7  28       31.72       14.81     18.30 o
   4   7  28        1.15       -6.11     15.96 o
  -3   8  28       45.93       52.41     14.42 o
  -2   8  28      226.63      280.74     30.72 o
  -1   8  28        8.53       53.56     15.48 o
   0   8  28      110.39      153.02     27.80 o
   1   8  28        8.53        1.51     13.12 o
   2   8  28      226.52      232.08     32.02 o
   3   8  28       45.91       64.30     25.18 o
  -2   9  28      177.16      230.77     34.48 o
  -1   9  28       20.87       56.86     15.78 o
   0   9  28      110.76      121.59     25.99 o
   1   9  28       20.74       23.66     13.73 o
   2   9  28      177.35      166.07     28.10 o
   0  10  28       23.99       39.51     16.92 o
   1   0  29      159.44      152.62     15.38 o
   2   0  29      278.93      291.75     23.42 o
   3   0  29        1.36        5.54      6.75 o
   4   0  29      105.93      151.13     25.07 o
   5   0  29        0.00       10.57      8.06 o
  -5   1  29       59.78       30.19     32.90 o
  -4   1  29       22.43       23.06     16.47 o
  -3   1  29       17.97       18.87     17.82 o
  -2   1  29       93.29      101.67     19.51 o
  -1   1  29       17.69       30.87     15.29 o
   0   1  29       65.45       60.31     11.11 o
   1   1  29       17.72        5.37      7.76 o
   2   1  29       93.11       74.96     21.07 o
   3   1  29       18.07       -4.57     16.82 o
   4   1  29       22.31        8.50      9.00 o
   5   1  29       59.81       80.30     26.42 o
  -5   2  29      113.81      116.77     42.70 o
  -4   2  29       67.63       68.32     19.08 o
  -3   2  29      141.43      122.80     27.76 o
  -2   2  29       12.20        3.34      8.67 o
  -1   2  29       81.31       60.32     16.27 o
   0   2  29      281.33      274.58     28.44 o
   1   2  29       81.03       74.71     22.92 o
   2   2  29       12.15        4.47     13.35 o
   3   2  29      141.30       89.20     20.32 o
   4   2  29       67.55       48.16     26.51 o
   5   2  29      113.77      136.71     33.57 o
  -5   3  29        3.40       -8.44     10.97 o
  -4   3  29       12.45       24.73     13.86 o
  -3   3  29      127.35      173.56     20.72 o
  -2   3  29        5.74       10.89      7.79 o
  -1   3  29      307.72      318.32     26.86 o
   0   3  29      777.96      755.90     51.76 o
   1   3  29      307.10      336.28     36.46 o
   2   3  29        5.80      -12.19     12.19 o
   3   3  29      127.17       67.35     28.40 o
  -4   4  29       21.52       21.37     11.56 o
  -3   4  29       19.87       25.31     10.39 o
  -2   4  29       44.28       58.03     14.85 o
  -1   4  29        0.54        4.45      8.75 o
   0   4  29       65.00       42.43     13.59 o
   1   4  29        0.55       -5.27     14.26 o
   2   4  29       44.19       38.83     15.73 o
   3   4  29       19.92       -1.91     16.22 o
  -4   5  29        2.23       10.82     14.34 o
  -3   5  29       33.22       22.02     24.12 o
  -2   5  29        4.14       11.37     10.45 o
  -1   5  29       47.36       63.53     15.09 o
   0   5  29        9.84       -4.90     12.76 o
   1   5  29       47.35       -5.05     20.16 o
   2   5  29        4.17      -15.18     15.18 o
   3   5  29       33.22       28.47     13.97 o
  -4   6  29       30.22       29.98     11.39 o
  -3   6  29       25.90       20.14     13.20 o
  -2   6  29       65.77       73.60     19.69 o
  -1   6  29       74.61       89.44     16.94 o
   0   6  29        5.78       12.07     11.45 o
   1   6  29       74.70       69.51     18.92 o
   2   6  29       65.66       63.43     18.19 o
   3   6  29       25.95       32.43     16.19 o
   4   6  29       30.26       34.34     26.10 o
  -3   7  29       25.00       28.34     14.89 o
  -2   7  29       26.51       57.60     14.59 o
  -1   7  29       57.63       86.77     18.56 o
   0   7  29      161.47      174.47     28.38 o
   1   7  29       57.49       27.10     41.22 o
   2   7  29       26.43       25.75     12.77 o
   3   7  29       24.90       -6.13     19.10 o
  -2   8  29       53.06       70.67     17.04 o
  -1   8  29       87.98       96.20     19.55 o
   0   8  29       11.70       21.46     14.18 o
   1   8  29       87.73       49.84     23.89 o
   2   8  29       52.92       40.34     16.08 o
  -1   9  29       94.55      112.31     20.82 o
   0   9  29        4.29       27.15     15.17 o
   1   9  29       94.52       74.54     38.10 o
   0   0  30       61.25       36.10     12.15 o
   1   0  30        9.06        1.44      7.89 o
   2   0  30       30.87       36.81     14.66 o
   3   0  30       12.77       32.99     13.65 o
   4   0  30        0.88        1.29     15.25 o
   5   0  30      132.39      131.63     22.13 o
  -5   1  30       72.84       70.25     18.78 o
  -4   1  30        2.21       -1.10     11.58 o
  -3   1  30        5.79        9.77     16.43 o
  -2   1  30      159.95      161.18     18.51 o
  -1   1  30      212.97      224.98     30.65 o
   0   1  30       72.84       61.45     10.76 o
   1   1  30      212.75      198.26     24.01 o
   2   1  30      159.93      124.07     25.94 o
   3   1  30        5.77       -1.98     14.66 o
   4   1  30        2.24        0.07      7.73 o
   5   1  30       72.97       82.99     26.50 o
  -4   2  30        8.86        7.65     18.08 o
  -3   2  30       20.12       43.58     15.96 o
  -2   2  30      108.61      107.63     15.28 o
  -1   2  30      299.21      306.73     25.23 o
   0   2  30       70.76       71.68     12.90 o
   1   2  30      299.74      273.43     27.77 o
   2   2  30      108.71       93.57     26.69 o
   3   2  30       20.06       -7.50     14.16 o
   4   2  30        8.81      -24.61     24.61 o
  -4   3  30       67.39       69.90     20.52 o
  -3   3  30      119.59      163.11     20.68 o
  -2   3  30       73.26       68.88     13.66 o
  -1   3  30      123.60      141.75     18.42 o
   0   3  30      185.33      192.24     27.01 o
   1   3  30      123.25      144.99     25.09 o
   2   3  30       73.16       61.31     17.22 o
   3   3  30      119.47       89.54     32.39 o
  -4   4  30        7.28       22.89     11.94 o
  -3   4  30       18.90       51.42     14.74 o
  -2   4  30       32.42       38.47     12.13 o
  -1   4  30       56.20       36.87     11.11 o
   0   4  30      175.53      150.57     23.52 o
   1   4  30       56.31       65.18     18.36 o
   2   4  30       32.50       22.22     14.81 o
   3   4  30       18.90       23.26     20.61 o
  -4   5  30        0.68        1.73     15.56 o
  -3   5  30       40.24       56.53     14.47 o
  -2   5  30       33.99       47.81     11.93 o
  -1   5  30       78.36       75.71     15.45 o
   0   5  30        5.34      -10.58     14.20 o
   1   5  30       78.59       37.59     31.38 o
   2   5  30       34.00       40.82     16.69 o
   3   5  30       40.31       35.81     16.03 o
  -3   6  30       20.39       19.98     10.87 o
  -2   6  30        0.95       23.19     14.39 o
  -1   6  30        6.54       25.90     11.51 o
   0   6  30       17.00        8.23     11.15 o
   1   6  30        6.51      -22.55     22.55 o
   2   6  30        0.93       -8.27     13.22 o
   3   6  30       20.41       35.67     14.16 o
  -3   7  30      114.84      105.01     35.76 o
  -2   7  30        6.36       15.73     10.67 o
  -1   7  30       59.42       87.65     17.63 o
   0   7  30       85.60       85.68     19.99 o
   1   7  30       59.40       19.88     22.75 o
   2   7  30        6.36        0.89     11.99 o
   3   7  30      114.94       94.38     30.03 o
  -2   8  30       20.71       31.53     16.18 o
  -1   8  30      134.96      203.63     26.17 o
   0   8  30       25.88       38.11     15.57 o
   1   8  30      134.97      125.28     23.75 o
   2   8  30       20.64       -5.02     11.16 o
   0   9  30       28.04       18.33     14.07 o
   1   0  31      186.36      171.73     20.83 o
   2   0  31       51.11       77.06     31.56 o
   3   0  31        0.13       15.46     17.88 o
   4   0  31        1.07        0.89     12.31 o
  -4   1  31        7.35       10.61      7.94 o
  -3   1  31       24.00       53.18     23.14 o
  -2   1  31       74.30       81.27     17.33 o
  -1   1  31       62.31       50.13     12.71 o
   0   1  31       27.03       12.98      8.59 o
   1   1  31       62.14       54.80     12.88 o
   2   1  31       74.25       26.19     12.75 o
   3   1  31       23.97        3.40     18.10 o
   4   1  31        7.34       -0.05     13.06 o
  -4   2  31       31.18       32.68     14.51 o
  -3   2  31        1.78       -3.64     24.57 o
  -2   2  31        4.90        4.94      8.46 o
  -1   2  31       74.95       80.54     14.81 o
   0   2  31       14.02        6.10     12.00 o
   1   2  31       74.80       60.97     18.22 o
   2   2  31        4.95      -10.92     15.00 o
   3   2  31        1.77      -22.67     22.67 o
   4   2  31       31.25       21.09     18.01 o
  -4   3  31        4.79        9.60     10.69 o
  -3   3  31       81.42      105.38     17.36 o
  -2   3  31       33.13       47.13     11.71 o
  -1   3  31       13.65        4.82      7.93 o
   0   3  31      649.45      680.34     46.31 o
   1   3  31       13.75       17.07     22.96 o
   2   3  31       33.10       25.32     12.58 o
   3   3  31       81.46       43.88     24.79 o
  -4   4  31       33.64       62.84     18.88 o
  -3   4  31       39.77       54.99     13.46 o
  -2   4  31       42.86       71.19     15.03 o
  -1   4  31       10.46       11.01      8.89 o
   0   4  31       60.66       40.54     12.32 o
   1   4  31       10.40       14.38     11.81 o
   2   4  31       42.93       39.73     15.86 o
   3   4  31       39.79       22.83     23.91 o
  -3   5  31        0.98        0.86      9.75 o
  -2   5  31       17.14       16.42     12.97 o
  -1   5  31        3.60       -0.20      8.67 o
   0   5  31       16.03      -12.54     25.10 o
   1   5  31        3.59        6.70     10.33 o
   2   5  31       17.17       27.51     15.00 o
   3   5  31        0.99       -1.86     14.27 o
  -3   6  31       95.89      159.13     22.60 o
  -2   6  31       11.02       26.13     16.10 o
  -1   6  31       31.29       22.77     10.86 o
   0   6  31       32.34       12.86     12.23 o
   1   6  31       31.33       -4.19     22.53 o
   2   6  31       11.03        2.26     12.22 o
   3   6  31       95.88       81.18     20.95 o
  -2   7  31       62.13       88.49     18.29 o
  -1   7  31       67.09       91.71     18.07 o
   0   7  31      118.15      104.23     22.70 o
   1   7  31       66.96       45.10     26.49 o
   2   7  31       62.19       36.26     21.21 o
  -1   8  31        4.40       12.85     10.62 o
   0   8  31       28.68       37.40     17.53 o
   1   8  31        4.39       -5.66     31.43 o
   0   0  32       68.15       50.01     16.09 o
   1   0  32      235.56      226.22     24.71 o
   2   0  32        6.69       11.48     19.49 o
   3   0  32       19.00       33.46     23.67 o
   4   0  32        7.16        4.87     13.48 o
  -4   1  32       13.28       30.56     14.24 o
  -3   1  32       27.89       39.09     14.92 o
  -2   1  32      135.67      177.25     26.33 o
  -1   1  32        3.57       12.01     16.56 o
   0   1  32       24.86       12.21     10.47 o
   1   1  32        3.58       -8.43     10.69 o
   2   1  32      135.70      116.61     25.85 o
   3   1  32       27.78       12.95     18.48 o
   4   1  32       13.37        1.68     16.75 o
  -4   2  32        8.77       10.72     28.66 o
  -3   2  32       41.75       25.20     39.06 o
  -2   2  32      134.07      122.71     17.02 o
  -1   2  32      120.90      123.82     22.92 o
   0   2  32       11.94        6.38      8.95 o
   1   2  32      121.46       99.85     21.35 o
   2   2  32      133.98       90.86     23.22 o
   3   2  32       41.69       -0.70     20.04 o
   4   2  32        8.76      -26.98     26.98 o
  -4   3  32       41.01       54.59     18.57 o
  -3   3  32        8.14        3.13     10.48 o
  -2   3  32       58.94       65.97     13.69 o
  -1   3  32       76.69       79.30     19.34 o
   0   3  32        0.39        9.33     13.31 o
   1   3  32       76.74       66.28     18.17 o
   2   3  32       59.09       42.19     16.31 o
   3   3  32        8.10        9.52     21.40 o
  -3   4  32       33.06       52.77     13.69 o
  -2   4  32       90.01      101.65     17.38 o
  -1   4  32        8.04        2.70      9.57 o
   0   4  32      257.57      288.72     27.68 o
   1   4  32        7.98        8.08     10.30 o
   2   4  32       89.83       93.09     22.00 o
   3   4  32       33.14        7.80     14.40 o
  -3   5  32       53.56       86.33     18.29 o
  -2   5  32      116.55      117.37     21.02 o
  -1   5  32      140.52      154.30     21.31 o
   0   5  32       69.88       56.75     17.48 o
   1   5  32      140.79      148.30     27.09 o
   2   5  32      116.47      131.33     26.42 o
   3   5  32       53.42       34.86     20.76 o
  -2   6  32        5.62        7.84      8.87 o
  -1   6  32       20.64       34.66     12.32 o
   0   6  32       13.08       12.86     16.14 o
   1   6  32       20.61       10.22     11.64 o
   2   6  32        5.60       -6.10     12.98 o
  -2   7  32       44.32       73.05     17.19 o
  -1   7  32       39.52       52.08     14.83 o
   0   7  32        1.67      -11.26     31.78 o
   1   7  32       39.54       22.50     15.32 o
   2   7  32       44.38       36.98     19.63 o
   1   0  33        1.20      -18.70     18.70 o
   2   0  33       62.12       60.65     29.22 o
   3   0  33       36.48        5.44     15.00 o
   4   0  33        4.45       52.47     27.56 o
  -4   1  33        1.49       -9.94     18.17 o
  -3   1  33       52.44       67.56     29.87 o
  -2   1  33       27.89       27.68     23.04 o
  -1   1  33       35.72       44.14     14.56 o
   0   1  33       75.68       56.55     12.34 o
   1   1  33       35.68        8.86     12.88 o
   2   1  33       27.86        7.04     14.35 o
   3   1  33       52.46       36.02     19.12 o
   4   1  33        1.50       -4.62     19.32 o
  -3   2  33       56.31       43.91     52.18 o
  -2   2  33       28.62       25.71      8.91 o
  -1   2  33      174.85      198.01     28.66 o
   0   2  33        0.08       -2.18     10.78 o
   1   2  33      174.82      146.16     26.42 o
   2   2  33       28.58        7.58     16.57 o
   3   2  33       56.33       33.26     20.03 o
  -3   3  33        2.79        5.56     22.55 o
  -2   3  33      122.60      108.38     22.47 o
  -1   3  33       79.54       77.29     13.89 o
   0   3  33       52.37       57.89     15.20 o
   1   3  33       79.71       86.82     21.25 o
   2   3  33      122.59       92.70     22.49 o
   3   3  33        2.76        2.82     15.61 o
  -3   4  33        8.75        6.70     14.30 o
  -2   4  33       17.66       18.50     12.86 o
  -1   4  33       17.71        7.49      9.52 o
   0   4  33       37.26        6.27     11.74 o
   1   4  33       17.71       20.85     16.86 o
   2   4  33       17.70       20.83     13.19 o
   3   4  33        8.75       11.23     15.76 o
  -3   5  33       45.65       69.33     19.99 o
  -2   5  33       64.26       86.30     17.55 o
  -1   5  33       43.63       54.81     14.26 o
   0   5  33       38.09       30.81     19.68 o
   1   5  33       43.55       21.90     23.93 o
   2   5  33       64.42       71.33     19.79 o
   3   5  33       45.52       32.35     24.24 o
  -2   6  33       29.51       27.48     16.26 o
  -1   6  33       76.87      102.06     19.05 o
   0   6  33       70.00       31.90     14.25 o
   1   6  33       76.75       78.87     20.46 o
   2   6  33       29.69       39.30     15.20 o
  -1   7  33      154.76      173.04     24.08 o
   0   7  33        0.16      -15.27     15.64 o
   1   7  33      154.64      118.03     24.94 o
   0   0  34       33.51       29.28     12.33 o
   1   0  34        3.21      -19.21     19.21 o
   2   0  34       11.79        4.29     17.31 o
   3   0  34       33.91       18.36     20.13 o
  -3   1  34        6.16       54.45     28.02 o
  -2   1  34      125.40      123.92     39.73 o
  -1   1  34       36.49       47.24     15.63 o
   0   1  34       99.60       84.79     19.74 o
   1   1  34       36.44        6.99     13.94 o
   2   1  34      125.35       77.21     33.08 o
   3   1  34        6.11        7.64     17.97 o
  -3   2  34       13.28       22.78     12.81 o
  -2   2  34       24.43       62.52     31.62 o
  -1   2  34        9.62       10.74     31.80 o
   0   2  34       13.93        7.84      9.54 o
   1   2  34        9.68      -14.00     14.51 o
   2   2  34       24.34      -20.55     23.71 o
   3   2  34       13.26      -27.68     31.71 o
  -3   3  34       22.41       22.40     13.53 o
  -2   3  34        9.98       -1.02      8.23 o
  -1   3  34       84.44       64.87     13.42 o
   0   3  34      138.82      165.31     21.77 o
   1   3  34       84.44       87.50     22.28 o
   2   3  34       10.00       14.75     23.96 o
   3   3  34       22.54        6.23     15.13 o
  -2   4  34       18.38        8.96      8.94 o
  -1   4  34        9.93       -2.27     11.17 o
   0   4  34       23.47        4.38     15.61 o
   1   4  34        9.99       -3.29     16.38 o
   2   4  34       18.35        1.09     11.55 o
  -2   5  34        6.65        8.23      8.30 o
  -1   5  34       26.24       17.77     13.41 o
   0   5  34      427.15      485.73     41.49 o
   1   5  34       26.23       17.16     13.19 o
   2   5  34        6.62        2.87     14.61 o
  -1   6  34        2.94        2.24      7.67 o
   0   6  34       49.66       50.81     13.66 o
   1   6  34        2.92       11.28     13.01 o
   1   0  35       85.19       51.59     28.98 o
   2   0  35        8.42       -6.76     18.19 o
   3   0  35        0.38        7.40     15.40 o
  -3   1  35       10.84       10.81     19.21 o
  -2   1  35        3.72       20.53     18.52 o
  -1   1  35        0.98      -12.19     21.29 o
   0   1  35        0.98      -12.64     12.64 o
   1   1  35        0.99      -24.22     24.22 o
   2   1  35        3.71      -30.27     30.79 o
   3   1  35       10.87      -32.26     32.26 o
  -3   2  35        0.89       11.07     26.21 o
  -2   2  35       27.76       38.04     25.84 o
  -1   2  35       43.71       51.92     16.48 o
   0   2  35        0.31        0.60     10.28 o
   1   2  35       43.61        1.24     12.32 o
   2   2  35       27.74        6.53     18.79 o
  -2   3  35       70.45       62.28     26.99 o
  -1   3  35       51.36       45.63     13.43 o
   0   3  35        0.15       10.75     12.67 o
   1   3  35       51.22       69.67     22.29 o
   2   3  35       70.39       65.60     32.39 o
  -2   4  35       46.49       16.23      9.58 o
  -1   4  35        5.70        4.82     14.33 o
   0   4  35      171.16      223.29     25.93 o
   1   4  35        5.66      -15.00     25.34 o
   2   4  35       46.44       23.43     12.16 o
  -1   5  35       21.63        3.99     11.13 o
   0   5  35        5.27        1.75     11.41 o
   1   5  35       21.63       42.39     18.39 o
   0   0  36       22.12        8.63     22.91 o
   1   0  36        0.07      -17.31     29.80 o
   2   0  36        0.21       -6.30     19.57 o
  -2   1  36       32.88        6.92     14.40 o
  -1   1  36        5.02        5.84     18.72 o
   0   1  36       12.56       -4.67     10.15 o
   1   1  36        5.01      -17.67     20.42 o
   2   1  36       32.79        4.71     26.10 o
  -2   2  36       21.97       46.34     30.52 o
  -1   2  36        5.14       -2.22     10.44 o
   0   2  36        6.82        1.35     11.38 o
   1   2  36        5.16      -15.45     19.96 o
   2   2  36       21.97       -8.43     19.94 o
  -2   3  36       13.85      -12.78     20.18 o
  -1   3  36      240.67      199.15     30.47 o
   0   3  36       29.34       27.81     13.30 o
   1   3  36      240.90      213.24     32.87 o
   2   3  36       13.90       13.41     19.70 o
  -1   4  36       47.00       28.47     13.06 o
   0   4  36      113.22      127.90     20.84 o
   1   4  36       47.01       62.83     20.14 o
   1   0  37        0.28      -17.98     23.83 o
  -1   1  37       32.25       31.84     27.89 o
   0   1  37        5.44       -5.86     13.00 o
   1   1  37       32.33      -10.56     19.44 o
  -1   2  37      125.62      100.28     37.62 o
   0   2  37       92.27       81.33     20.98 o
   1   2  37      125.58       97.20     37.86 o
   0   3  37        1.19       -7.96     14.00 o
 
